# Supplementary material for: Exploring the Rumen and Cecum Microbial Community from Fetus to Adulthood in Goat
Source: Animals (Basel). 2020 Sep 11;10(9):1639. doi: 10.3390/ani10091639 (PMC7552217; doi:10.3390/ani10091639)
Supplement: Supplementary file 1 [file animals-10-01639-s001.zip]

Archive with 13 entries (13 files):
- Supplementary File(s)/Figure S1.tif
- Supplementary File(s)/Table S1.docx
- Supplementary File(s)/Table S10.xlsx
- Supplementary File(s)/Table S11.docx
- Supplementary File(s)/Table S12.xlsx
- Supplementary File(s)/Table S2.docx
- Supplementary File(s)/Table S3.docx
- Supplementary File(s)/Table S4.xlsx
- Supplementary File(s)/Table S5.xlsx
- Supplementary File(s)/Table S6.docx
- Supplementary File(s)/Table S7.docx
- Supplementary File(s)/Table S8.xlsx
- Supplementary File(s)/Table S9.xlsx
