# Supplementary material for: Exploring the Rumen and Cecum Microbial Community from Fetus to Adulthood in Goat
Source: Animals (Basel). 2020 Sep 11;10(9):1639. doi: 10.3390/ani10091639 (PMC7552217; doi:10.3390/ani10091639)
Supplement: Supplementary file 1 [file animals-10-01639-s001.zip › Supplementary File(s)/Table S10.xlsx]

## Sheet: Sheet1
Table S10 Relative genus-level abundance profiles for all samples (the relative abundant >10% in a group was showed) (Related to figure 5B).
		Proteobacteria	Proteobacteria	Bacteroidetes	Bacteroidetes	Proteobacteria	Bacteroidetes	Bacteroidetes	Bacteroidetes	Proteobacteria	Proteobacteria	Proteobacteria	Firmicutes	Firmicutes	Bacteroidetes	Firmicutes
Group	Sample ID	Unclassified_Comamonadaceae	Unclassified_Burkholderiales	Unclassified_Bacteroidales	Bacteroides	Unclassified_Enterobacteriaceae	Prevotella	Unclassified_BS11	Unclassified_S24-7	Bibersteinia	Mannheimia	Bergeriella	Unclassified_Ruminococcaceae	Unclassified_Clostridiales	5-7N15	Butyricicoccus
GR	1	0	0	0.182	0.001	0	0.147	0.173	0.092	0	0	0	0.021	0.074	0	0
GR	2	0	0	0.116	0.001	0	0.409	0.082	0.077	0	0	0	0.098	0.046	0	0
GR	3	0.001	0	0.005	0	0	0.06	0.019	0.009	0	0	0	0.017	0.021	0	0
GR	4	0	0	0.183	0.001	0	0.267	0.137	0.015	0	0	0	0.045	0.057	0	0
GR	5	0	0	0.106	0	0	0.449	0.121	0.087	0	0	0	0.028	0.021	0	0
GR	6	0.001	0	0.142	0	0	0.062	0.041	0.152	0	0	0	0.049	0.034	0	0
GR	7	0.013	0	0.117	0.002	0	0.287	0.194	0.074	0	0	0	0.011	0.067	0.001	0
GR	8	0.02	0.001	0.137	0	0	0.13	0.282	0.063	0	0	0	0.022	0.046	0	0
GR	9	0.005	0.001	0.208	0	0	0.207	0.206	0.088	0	0	0	0.027	0.073	0	0
FR	1	0.118	0.061	0.071	0.009	0.001	0.006	0.01	0.003	0	0	0	0.224	0.01	0.079	0
FR	2	0.245	0.173	0.028	0.005	0.018	0.004	0.003	0.011	0.002	0	0	0.064	0.003	0.038	0
FR	3	0.194	0.105	0.007	0.132	0.022	0.079	0.007	0.01	0.023	0	0	0.006	0.007	0	0
FR	4	0.333	0.217	0.043	0.003	0.015	0.034	0.009	0.024	0.001	0	0	0.032	0.009	0.005	0
FR	5	0.353	0.196	0.032	0.003	0.03	0.035	0.007	0.028	0	0	0	0.027	0.007	0.001	0
FR	6	0.289	0.16	0.038	0.006	0.039	0.066	0.005	0.02	0	0	0	0.127	0.005	0.026	0
FR	7	0.556	0.325	0	0.002	0.002	0.003	0	0.001	0	0	0	0.001	0	0.001	0
FR	8	0.197	0.248	0.019	0.006	0.009	0.012	0.017	0.026	0	0	0	0.036	0.017	0.006	0
FR	9	0.235	0.189	0.003	0.016	0.009	0.011	0.003	0.098	0	0	0	0.002	0.003	0	0
FR	10	0.27	0.206	0.019	0.033	0.023	0.077	0.008	0.074	0	0	0	0.007	0.008	0	0
FR	11	0.061	0.058	0.015	0.002	0.004	0.056	0.006	0.003	0	0	0	0.041	0.006	0.005	0
FR	12	0.221	0.201	0.032	0.006	0.013	0.068	0.011	0.011	0	0	0	0.051	0.011	0.009	0
FR	13	0.23	0.148	0.028	0.005	0.018	0.156	0.018	0.014	0	0	0	0.028	0.018	0.001	0
FR	14	0.344	0.215	0.018	0.018	0.014	0.091	0.007	0.006	0	0	0	0.017	0.007	0.002	0
FR	15	0.55	0.32	0.002	0	0.011	0.005	0	0.001	0	0	0	0.004	0	0.001	0
FR	16	0.445	0.221	0.015	0.016	0.007	0.017	0.003	0.006	0.001	0	0	0.016	0.003	0.012	0
FR	17	0.334	0.188	0.013	0.001	0.003	0.003	0.001	0.003	0	0	0	0.041	0.001	0	0
FR	18	0.335	0.18	0.079	0.002	0.01	0.056	0.049	0.011	0	0	0	0.035	0.049	0	0
FR	19	0.553	0.298	0.001	0	0.009	0.002	0	0.003	0	0	0	0	0	0	0
FR	20	0.521	0.282	0	0.015	0.02	0.002	0	0	0	0	0	0.011	0	0	0
FR	21	0.377	0.194	0.007	0.004	0.012	0.045	0.008	0.012	0.002	0	0	0.016	0.008	0.003	0
FR	22	0.296	0.19	0.005	0.039	0.012	0.04	0.004	0.008	0.004	0	0	0.022	0.004	0.003	0
NBR	1	0.002	0	0.006	0.001	0.02	0	0	0.003	0.141	0.566	0	0.009	0.002	0.008	0
NBR	2	0.02	0.008	0.016	0.003	0.011	0.004	0.009	0.001	0.127	0.105	0	0.076	0.029	0.018	0
NBR	3	0.018	0.024	0.001	0.312	0.335	0	0	0	0.009	0.029	0.005	0.002	0	0	0
NBR	4	0.063	0.093	0.004	0.018	0.034	0.002	0.001	0.001	0.268	0.033	0.001	0.022	0.012	0.007	0
LR1d	1	0	0	0	0.358	0.011	0.09	0	0	0.072	0.001	0.008	0.001	0.005	0	0
LR1d	2	0.014	0.011	0	0.006	0.568	0	0	0	0.004	0.001	0.094	0	0	0	0
LR1d	3	0.002	0	0.055	0.077	0.002	0.256	0.043	0.012	0.273	0	0.002	0.009	0.014	0	0
LR1d	4	0	0.007	0	0.029	0.042	0	0	0	0.08	0	0.549	0	0	0	0
LR3m	1	0	0	0.236	0	0	0.07	0.324	0.037	0	0	0	0.064	0.085	0	0
LR3m	2	0	0	0.055	0	0	0.333	0.139	0.251	0	0	0	0.012	0.016	0	0
LR3m	3	0.001	0	0.117	0	0	0.062	0.034	0.176	0	0	0	0.057	0.038	0	0
LR6m	1	0.007	0	0.014	0	0	0.373	0	0.226	0	0	0	0.026	0.001	0	0
LR6m	2	0	0	0.052	0	0	0.251	0.197	0.009	0	0	0	0.007	0.005	0	0
LR6m	3	0	0	0.061	0	0	0.678	0.021	0.007	0	0	0	0.016	0.006	0	0
LR6m	4	0.013	0	0.039	0	0	0.212	0	0.202	0	0	0	0.013	0	0	0
LR6m	5	0.001	0	0.106	0	0	0.382	0.021	0.005	0	0	0	0.016	0.011	0	0
UCB	1	0.199199	0.187343	0.00667891	0.0250459	0.00667891	0.024545	0.00217065	0.225914	0	0	0	0.00751378	0.132242	0.00233762	0
UCB	2	0.289338	0.22543	0.015685	0.0113466	0.0161855	0.106624	0.0113466	0.0273653	0.000166861	0	0	0.00717504	0.0223594	0	0.00166861
UCB	3	0.272833	0.195259	0.00248633	0.0140892	0.0152495	0.00828775	0.00414388	0.00099453	0.00099453	0	0	0.00116029	0.00165755	0.000828775	0.00248633
UCB	4	0.226819	0.113001	0.0928863	0.000817661	0.00719542	0.0780049	0.0243663	0.012592	0	0	0	0.0295993	0.0464432	0.000327065	0
UCB	5	0.394043	0.212077	0.0188802	0.000325521	0.00537109	0.0675456	0.0117188	0.00634766	0	0	0	0.00960286	0.00976562	0	0
UCB	6	0.391754	0.188373	0.0365706	0.0182853	0.0101777	0.0224254	0.0338106	0.00759013	0.00310505	0	0.000345006	0.0215629	0.0215629	0.00224254	0.00414007
UCB	7	0.095562	0.0496514	0.13093	0.00153035	0.00714164	0.060874	0.0195545	0.0896106	0.00153035	0.00816188	0	0.0654651	0.0401292	0.00136031	0
UCB	8	0.314864	0.339582	0.0119443	0.00464499	0.0248839	0.0544127	0.00464499	0.00348374	0	0	0	0.0109489	0.0165893	0	0
UCB	9	0.449065	0.206079	0.012191	0.0265531	0.00951904	0.00885104	0.00217101	0.00250501	0.00885104	0	0.001169	0.0203741	0.00400802	0.00517702	0
GC	1	0	0	0.222	0.009	0	0.009	0.039	0.013	0	0	0	0.201	0.119	0.225	0
GC	2	0	0	0.309	0.009	0	0.017	0.009	0.004	0	0	0	0.135	0.194	0.01	0
GC	3	0	0	0.022	0	0.005	0.011	0.006	0.016	0	0	0	0.249	0.284	0.001	0
GC	4	0	0	0.104	0	0.001	0.002	0.014	0.009	0	0	0	0.103	0.039	0.239	0
GC	5	0	0	0.187	0.002	0.001	0.002	0.001	0.002	0	0	0	0.291	0.191	0.01	0
GC	6	0	0	0.227	0.009	0	0.005	0.026	0.004	0	0	0	0.224	0.086	0.128	0
GC	7	0.002	0.002	0.325	0.013	0	0.008	0.04	0.002	0	0	0	0.104	0.041	0.205	0
GC	8	0	0	0.252	0.003	0	0.001	0.151	0	0	0	0	0.09	0.061	0.178	0
GC	9	0	0	0.26	0.001	0	0.001	0.07	0.001	0	0	0	0.074	0.034	0.184	0
FC	1	0.325	0.172	0.004	0	0.01	0.033	0.003	0.019	0	0	0	0.007	0.06	0	0
FC	2	0.402	0.187	0.022	0	0.008	0.042	0.005	0.009	0	0	0	0.041	0.026	0.002	0
FC	3	0.299	0.142	0.036	0.004	0.009	0.092	0.008	0.01	0	0	0	0.072	0.04	0.013	0
FC	4	0.2	0.102	0.003	0.008	0.007	0.006	0.001	0	0.002	0	0	0.01	0.002	0.004	0
FC	5	0.254	0.096	0.024	0.059	0.007	0.029	0.002	0.001	0.017	0	0	0.028	0.009	0.01	0
FC	6	0.325	0.123	0.009	0.013	0.003	0.011	0.002	0.001	0.004	0	0	0.013	0.006	0.003	0
FC	7	0.333	0.205	0.015	0.001	0.004	0.051	0.004	0.021	0	0	0	0.007	0.052	0	0
FC	8	0.288	0.261	0.001	0.014	0.008	0.012	0	0.072	0	0	0	0.001	0.055	0	0
FC	9	0.163	0.132	0	0.007	0.004	0.006	0	0.07	0	0	0	0.001	0.059	0	0
FC	10	0.12	0.108	0	0.004	0.003	0.001	0	0.006	0	0	0	0	0.006	0	0
FC	11	0.21	0.169	0.001	0.004	0.006	0.001	0	0.002	0	0	0	0.002	0	0	0
FC	12	0.353	0.21	0.001	0.005	0.02	0.001	0	0.006	0	0	0	0.002	0.004	0.001	0.00049399
FC	13	0.252	0.215	0.002	0.009	0.015	0.017	0.003	0.001	0	0	0	0.004	0.002	0	0
FC	14	0.176	0.165	0.002	0.003	0.007	0.002	0	0.006	0	0	0	0.003	0.01	0	0.000163747
FC	15	0.315	0.19	0.029	0.001	0.015	0.064	0.013	0.008	0	0	0	0.044	0.043	0	0
FC	16	0.119	0.187	0.003	0.011	0.027	0.014	0.001	0.001	0.001	0	0	0.004	0.007	0	0.00395322
FC	17	0.441	0.242	0.002	0	0.016	0.001	0.001	0	0	0	0	0.005	0.003	0.001	0
FC	18	0.338	0.177	0.024	0.034	0.01	0.017	0.009	0.003	0.003	0	0	0.078	0.044	0.003	0.00252951
FC	19	0.407	0.226	0.022	0.017	0.011	0.008	0.016	0.004	0.001	0	0	0.03	0.025	0.001	0.00374213
FC	20	0.417	0.215	0.029	0.021	0.013	0.012	0.024	0.008	0.004	0	0	0.022	0.018	0.002	0.00460987
FC	21	0.481	0.278	0.01	0.005	0.01	0.017	0.004	0.007	0	0	0	0.008	0.006	0.003	0
FC	22	0.344	0.196	0.015	0.012	0.011	0.039	0.008	0.014	0	0	0	0.024	0.02	0.006	0
NBC	1	0.282	0.179	0.029	0.04	0.024	0.041	0.01	0.006	0	0	0	0.037	0.022	0.001	0.001
NBC	2	0.182	0.105	0.008	0.152	0.041	0.051	0.004	0.004	0	0	0	0.015	0.015	0.001	0
NBC	3	0.073	0.129	0.001	0.005	0.02	0.01	0	0	0	0	0	0.006	0.006	0.001	0
NBC	4	0.106	0.238	0.004	0.026	0.12	0.006	0.001	0.001	0	0	0	0.023	0.011	0.003	0.01
LC1d	1	0	0	0	0.425	0.114	0	0	0	0	0	0	0.015	0.002	0	0.165
LC1d	2	0	0	0	0.325	0.445	0	0	0	0	0	0	0.003	0.002	0	0.064
LC1d	3	0	0	0	0.362	0.165	0	0	0	0	0	0	0.008	0.001	0	0.14
LC1d	4	0	0	0	0.389	0.404	0	0	0	0	0	0	0.001	0	0	0.053
LC3m	1	0.001	0	0.054	0.007	0.045	0	0	0.073	0	0	0	0.09	0.106	0.02	0
LC3m	2	0	0	0.007	0.12	0	0.001	0	0.127	0	0	0	0.181	0.053	0.048	0
LC3m	3	0	0	0.126	0.006	0	0.004	0.039	0	0	0	0	0.263	0.092	0.143	0
LC6m	1	0	0	0.352	0.008	0	0.004	0.017	0.007	0	0	0	0.159	0.024	0.027	0
LC6m	2	0	0	0.221	0.009	0	0	0.135	0.007	0	0	0	0.248	0.079	0.023	0
LC6m	3	0	0	0.157	0.011	0	0.014	0.033	0.003	0	0	0	0.26	0.109	0.176	0
LC6m	4	0	0	0.367	0.008	0	0.004	0.013	0.007	0	0	0	0.159	0.022	0.032	0
LC6m	5	0	0.002	0.224	0.017	0	0.021	0.053	0.002	0	0	0	0.184	0.088	0.119	0
AF	1	0.38856	0.213182	0.0264629	0.000657462	0.00920447	0.0509533	0.010355	0.0047666	0	0	0	0.00887574	0.010355	0	0
AF	2	0.461412	0.247419	0.00475176	0.000327708	0.0104866	0.00229395	0.0021301	0.000491562	0	0	0	0.00376864	0.00360478	0.00147468	0.000327708
AF	3	0.427191	0.195905	0.00917281	0	0.013104	0.00982801	0.001638	0.0018018	0	0	0	0.0101556	0.00933661	0.0031122	0
