# Supplementary material for: Exploring the Rumen and Cecum Microbial Community from Fetus to Adulthood in Goat
Source: Animals (Basel). 2020 Sep 11;10(9):1639. doi: 10.3390/ani10091639 (PMC7552217; doi:10.3390/ani10091639)
Supplement: Supplementary file 1 [file animals-10-01639-s001.zip › Supplementary File(s)/Table S12.xlsx]

## Sheet: Sheet1
Table S12 Variations in KEGG level 2 metabolic pathways of microbiota at all groups (relactive to figure 8A)
L2	FR	NBR	LR1d	LR3m	LR6m	GR	FC	NBC	LC1d	LC3m	LC6m	GC	UCB	AF	average
Cellular Processes; Cell Communication	0	0	0	0	0	0	0	0	0	0	0	0	0	0	0
Cellular Processes; Cell Growth and Death	0.0044	0.0046	0.0051	0.006	0.006	0.006	0.0043	0.0045	0.0045	0.0054	0.0056	0.0056	0.0044	0.0042	0.00504286
Cellular Processes; Cell Motility	0.0372	0.0174	0.0136	0.0136	0.0142	0.0161	0.0382	0.0336	0.0148	0.0214	0.0219	0.0224	0.0365	0.0402	0.0243643
Cellular Processes; Transport and Catabolism	0.0032	0.0035	0.0034	0.0055	0.0042	0.0049	0.0032	0.0033	0.0036	0.0029	0.0044	0.0045	0.0034	0.0031	0.00379286
Environmental Information Processing; Membrane Transport	0.1336	0.1216	0.1032	0.0729	0.0781	0.0787	0.1356	0.129	0.1232	0.1204	0.0994	0.0939	0.1315	0.1331	0.111014
Environmental Information Processing; Signaling Molecules and Interaction	0.0015	0.0015	0.0016	0.002	0.002	0.0019	0.0015	0.0016	0.002	0.0017	0.0017	0.0018	0.0016	0.0015	0.00170714
Environmental Information Processing; Signal Transduction	0.0245	0.0189	0.0161	0.0121	0.0127	0.0131	0.0253	0.0233	0.018	0.0156	0.0151	0.0151	0.0243	0.0263	0.0186
Genetic Information Processing; Folding, Sorting and Degradation	0.0221	0.0268	0.0279	0.0282	0.0276	0.0276	0.0219	0.0227	0.0246	0.0249	0.0266	0.0271	0.0222	0.0219	0.02515
Genetic Information Processing; Replication and Repair	0.0683	0.0796	0.0914	0.1001	0.0973	0.0984	0.0668	0.0708	0.0825	0.0919	0.095	0.0959	0.069	0.0658	0.0837714
Genetic Information Processing; Transcription	0.0228	0.0246	0.024	0.0212	0.0216	0.0223	0.0225	0.0232	0.0297	0.0301	0.0261	0.0256	0.0225	0.022	0.0241571
Genetic Information Processing; Translation	0.041	0.0507	0.0586	0.066	0.0657	0.0649	0.04	0.0427	0.048	0.0576	0.0623	0.0634	0.0416	0.0389	0.0529571
Human Diseases; Cancers	0.001	0.0014	0.0012	0.0011	0.0011	0.0011	0.001	0.0011	0.0012	0.001	0.0012	0.0011	0.001	0.001	0.00110714
Human Diseases; Cardiovascular Diseases	0.0001	0.0001	0	0	0	0	0	0.0001	0	0	0	0	0	0	2.14286e-05
Human Diseases; Immune System Diseases	0.0005	0.0005	0.0007	0.0005	0.0005	0.0005	0.0005	0.0005	0.0005	0.0005	0.0004	0.0004	0.0005	0.0006	0.000507143
Human Diseases; Infectious Diseases	0.004	0.004	0.0042	0.004	0.0042	0.004	0.004	0.0041	0.0044	0.0036	0.0038	0.0039	0.004	0.004	0.00401429
Human Diseases; Metabolic Diseases	0.0007	0.0008	0.001	0.0014	0.0012	0.0013	0.0007	0.0007	0.0011	0.001	0.0012	0.0012	0.0007	0.0007	0.000978571
Human Diseases; Neurodegenerative Diseases	0.0036	0.0031	0.0026	0.0014	0.0012	0.0013	0.0038	0.0037	0.0014	0.0011	0.0012	0.0012	0.0036	0.0038	0.00235714
Metabolism; Amino Acid Metabolism	0.1032	0.0977	0.093	0.1081	0.1078	0.1075	0.1029	0.1033	0.0893	0.0971	0.1022	0.1024	0.1033	0.1032	0.1015
Metabolism; Biosynthesis of Other Secondary Metabolites	0.0073	0.0062	0.0081	0.0117	0.0114	0.0115	0.007	0.0073	0.0086	0.0092	0.0102	0.0104	0.0074	0.0068	0.00879286
Metabolism; Carbohydrate Metabolism	0.0944	0.1011	0.0987	0.1016	0.1008	0.1006	0.0937	0.0946	0.1138	0.1057	0.1018	0.1009	0.0946	0.093	0.0996643
Metabolism; Energy Metabolism	0.0542	0.054	0.0574	0.0664	0.0662	0.0645	0.0539	0.0541	0.0568	0.0588	0.0614	0.0622	0.0546	0.054	0.0584643
Metabolism; Enzyme Families	0.0183	0.019	0.0208	0.0226	0.0224	0.0226	0.0181	0.0183	0.0217	0.022	0.0219	0.0219	0.0184	0.0179	0.0204214
Metabolism; Glycan Biosynthesis and Metabolism	0.0186	0.0248	0.0326	0.036	0.033	0.0333	0.0182	0.0196	0.0277	0.0215	0.027	0.028	0.0196	0.0178	0.02555
Metabolism; Lipid Metabolism	0.0371	0.0335	0.028	0.0268	0.0259	0.0275	0.0376	0.0371	0.03	0.0289	0.0282	0.0276	0.0369	0.0382	0.0316643
Metabolism; Metabolism of Cofactors and Vitamins	0.0393	0.0428	0.0479	0.0491	0.0497	0.0479	0.0388	0.0401	0.0413	0.0428	0.0446	0.0454	0.0394	0.0388	0.0434214
Metabolism; Metabolism of Other Amino Acids	0.0202	0.017	0.016	0.0167	0.0166	0.0167	0.0205	0.0199	0.0151	0.0141	0.015	0.0152	0.0202	0.0207	0.0174214
Metabolism; Metabolism of Terpenoids and Polyketides	0.0207	0.0185	0.0161	0.0184	0.0183	0.0185	0.0208	0.0207	0.0157	0.0164	0.0173	0.0173	0.0206	0.0211	0.0186
Metabolism; Nucleotide Metabolism	0.0299	0.0362	0.0422	0.0466	0.0459	0.0455	0.0291	0.0311	0.0389	0.0412	0.0433	0.0441	0.0303	0.0284	0.03805
Metabolism; Xenobiotics Biodegradation and Metabolism	0.0434	0.0281	0.0171	0.014	0.0154	0.0152	0.0453	0.0408	0.0159	0.0157	0.015	0.0149	0.0427	0.0468	0.02645
Organismal Systems; Circulatory System	0.0007	0.0003	0.0004	0	0	0	0.0007	0.0006	0	0	0	0	0.0007	0.0008	0.0003
Organismal Systems; Digestive System	0.0004	0.0005	0.0007	0.0007	0.0009	0.0007	0.0004	0.0004	0.0005	0.0003	0.0005	0.0005	0.0004	0.0004	0.000521429
Organismal Systems; Endocrine System	0.0044	0.0036	0.0029	0.0034	0.0034	0.0035	0.0045	0.0042	0.0029	0.0029	0.0034	0.0035	0.0044	0.0047	0.00369286
Organismal Systems; Environmental Adaptation	0.0014	0.0014	0.0013	0.0013	0.0013	0.0013	0.0014	0.0014	0.0014	0.0016	0.0016	0.0015	0.0014	0.0014	0.00140714
Organismal Systems; Excretory System	0.0004	0.0003	0.0002	0.0004	0.0002	0.0004	0.0005	0.0004	0.0003	0.0002	0.0003	0.0003	0.0004	0.0004	0.000335714
Organismal Systems; Immune System	0.0006	0.0008	0.0008	0.001	0.0009	0.001	0.0006	0.0006	0.001	0.0009	0.001	0.001	0.0006	0.0005	0.000807143
Organismal Systems; Nervous System	0.0006	0.0007	0.0008	0.0011	0.001	0.0011	0.0006	0.0006	0.001	0.001	0.0011	0.0011	0.0006	0.0005	0.000842857
Organismal Systems; Sensory System	0	0	0	0	0	0	0	0	0	0	0	0	0	0	0
others	0.1364	0.1546	0.1605	0.1382	0.1415	0.1388	0.1362	0.1399	0.1587	0.1406	0.1381	0.1386	0.1366	0.1372	0.142564
