# Supplementary material for: Exploring the Rumen and Cecum Microbial Community from Fetus to Adulthood in Goat
Source: Animals (Basel). 2020 Sep 11;10(9):1639. doi: 10.3390/ani10091639 (PMC7552217; doi:10.3390/ani10091639)
Supplement: Supplementary file 1 [file animals-10-01639-s001.zip › Supplementary File(s)/Table S4.xlsx]

## Sheet: Sheet1
Table S4 The OTUs representing these 50 genus were removed
		Group	FC	FC	FC	FC	FC	FC	FC	FC	FC	FC	FC	FC	FC	FC	FC	FC	FC	FC	FC	FC	FC	FC	FR	FR	FR	FR	FR	FR	FR	FR	FR	FR	FR	FR	FR	FR	FR	FR	FR	FR	FR	FR	FR	FR	GC	GC	GC
		Sample ID	1	2	3	4	5	6	7	8	9	10	11	12	13	14	15	16	17	18	19	20	21	22	1	2	3	4	5	6	7	8	9	10	11	12	13	14	15	16	17	18	19	20	21	22	1	2	3
Genus	taxonomy	OTU ID
k__Bacteria; p__[Thermi]; c__Deinococci; o__Deinococcales; f__Deinococcaceae; g__Deinococcus	k__Bacteria; p__[Thermi]; c__Deinococci; o__Deinococcales; f__Deinococcaceae; g__Deinococcus; s__Deinococcus_aquatilis	otu246501	0	0	0	0	0	0	0	0	0	0	0	0	0	0	0	0	0	0	0	0	0	0	0	0	0	0	0	0	0	0	0	0	0	0	0	0	0	0	0	0	0	0	0	0	0	0	0
k__Bacteria; p__[Thermi]; c__Deinococci; o__Deinococcales; f__Deinococcaceae; g__Deinococcus	k__Bacteria; p__[Thermi]; c__Deinococci; o__Deinococcales; f__Deinococcaceae; g__Deinococcus; s__Deinococcus_geothermalis	otu175889	0	0	0	0	0	0	0	6	7	3	44	37	0	6	0	0	0	0	0	0	0	4	1	5	3	1	10	0	0	3	8	11	0	0	4	47	11	0	0	0	0	13	7	0	0	0	0
k__Bacteria; p__[Thermi]; c__Deinococci; o__Deinococcales; f__Deinococcaceae; g__Deinococcus	k__Bacteria; p__[Thermi]; c__Deinococci; o__Deinococcales; f__Deinococcaceae; g__Deinococcus; s__Unclassified_Deinococcus	otu31236	0	0	0	0	0	0	0	0	7	10	5	5	31	0	0	7	0	0	0	0	0	0	3	0	5	7	21	7	0	0	0	10	3	8	0	34	0	0	0	0	0	0	0	21	0	0	0
	k__Bacteria; p__[Thermi]; c__Deinococci; o__Deinococcales; f__Deinococcaceae; g__Deinococcus; s__Unclassified_Deinococcus	otu101659	0	24	0	0	0	0	0	0	0	0	0	0	1	0	0	0	0	0	0	0	18	0	0	0	0	0	0	0	0	5	0	0	0	0	9	0	0	22	0	0	0	0	6	11	0	0	0
	k__Bacteria; p__[Thermi]; c__Deinococci; o__Deinococcales; f__Deinococcaceae; g__Deinococcus; s__Unclassified_Deinococcus	otu9259	0	0	3	0	0	0	2	0	0	0	0	0	0	0	0	0	0	0	0	0	0	0	0	0	3	0	0	3	0	0	0	0	0	0	0	0	0	0	0	10	0	9	0	0	0	0	0
	k__Bacteria; p__[Thermi]; c__Deinococci; o__Deinococcales; f__Deinococcaceae; g__Deinococcus; s__Unclassified_Deinococcus	otu104144	0	0	5	0	0	0	3	0	0	0	0	0	0	0	0	0	0	0	0	0	0	0	0	0	1	0	0	3	0	0	0	0	0	0	0	0	0	0	0	5	0	12	0	0	0	0	0
	k__Bacteria; p__[Thermi]; c__Deinococci; o__Deinococcales; f__Deinococcaceae; g__Deinococcus; s__Unclassified_Deinococcus	otu174992	0	7	0	0	0	0	0	0	0	0	0	21	6	0	0	0	0	0	0	0	0	0	0	0	0	0	0	0	0	0	0	0	0	0	0	0	0	0	0	0	0	0	0	0	0	0	0
	k__Bacteria; p__[Thermi]; c__Deinococci; o__Deinococcales; f__Deinococcaceae; g__Deinococcus; s__Unclassified_Deinococcus	otu344912	0	0	0	0	0	0	0	0	0	0	9	0	0	0	0	0	0	0	0	0	0	0	0	0	0	0	0	0	0	0	0	0	0	0	0	0	0	0	0	0	0	0	0	0	0	0	0
k__Bacteria; p__Actinobacteria; c__Actinobacteria; o__Actinomycetales; f__Brevibacteriaceae; g__Brevibacterium	k__Bacteria; p__Actinobacteria; c__Actinobacteria; o__Actinomycetales; f__Brevibacteriaceae; g__Brevibacterium; s__Brevibacterium_aureum	otu3332	33	21	31	0	14	0	62	0	0	0	0	0	10	0	48	5	62	71	87	15	90	20	27	6	24	41	37	67	101	10	0	0	0	0	9	8	12	40	26	64	12	44	61	61	0	0	0
k__Bacteria; p__Actinobacteria; c__Actinobacteria; o__Actinomycetales; f__Corynebacteriaceae; g__Corynebacterium	k__Bacteria; p__Actinobacteria; c__Actinobacteria; o__Actinomycetales; f__Corynebacteriaceae; g__Corynebacterium; s__Corynebacterium_stationis	otu130493	0	2	3	0	0	0	0	0	0	0	0	0	0	0	0	0	0	0	0	0	0	0	0	0	1	0	0	0	0	0	0	0	0	0	0	0	0	0	0	0	0	0	0	0	0	0	0
k__Bacteria; p__Actinobacteria; c__Actinobacteria; o__Actinomycetales; f__Corynebacteriaceae; g__Corynebacterium	k__Bacteria; p__Actinobacteria; c__Actinobacteria; o__Actinomycetales; f__Corynebacteriaceae; g__Corynebacterium; s__Unclassified_Corynebacterium	otu356927	0	0	0	0	0	0	0	0	0	0	0	0	0	0	0	0	0	0	0	2	9	0	0	5	15	0	0	0	0	0	0	0	0	0	0	0	0	8	0	0	0	0	20	0	0	0	0
	k__Bacteria; p__Actinobacteria; c__Actinobacteria; o__Actinomycetales; f__Corynebacteriaceae; g__Corynebacterium; s__Unclassified_Corynebacterium	otu240793	5	7	0	0	11	15	0	6	10	1	0	0	7	0	0	36	0	0	0	2	34	0	0	7	0	22	28	23	10	0	0	1	0	0	6	0	28	0	0	0	29	0	2	0	0	0	0
	k__Bacteria; p__Actinobacteria; c__Actinobacteria; o__Actinomycetales; f__Corynebacteriaceae; g__Corynebacterium; s__Unclassified_Corynebacterium	otu346417	0	0	0	0	0	0	0	0	0	0	0	0	3	0	0	0	0	0	9	0	0	0	0	0	4	0	0	6	0	0	0	0	0	0	1	0	1	0	0	0	0	0	2	0	0	0	0
	k__Bacteria; p__Actinobacteria; c__Actinobacteria; o__Actinomycetales; f__Corynebacteriaceae; g__Corynebacterium; s__Unclassified_Corynebacterium	otu258321	0	0	0	0	0	0	0	0	0	0	0	0	2	0	0	0	0	0	3	0	0	0	0	0	3	0	0	6	0	0	0	0	0	0	0	0	0	0	0	0	0	0	5	1	0	0	0
	k__Bacteria; p__Actinobacteria; c__Actinobacteria; o__Actinomycetales; f__Corynebacteriaceae; g__Corynebacterium; s__Unclassified_Corynebacterium	otu59537	0	0	0	0	0	0	0	0	0	0	0	0	0	0	0	0	0	0	4	0	0	0	0	0	4	0	0	8	0	0	0	0	0	0	0	0	0	0	0	0	0	0	3	0	0	0	0
	k__Bacteria; p__Actinobacteria; c__Actinobacteria; o__Actinomycetales; f__Corynebacteriaceae; g__Corynebacterium; s__Unclassified_Corynebacterium	otu18769	0	0	0	0	4	3	0	0	0	0	1	0	1	0	0	2	4	0	0	0	24	0	0	0	0	0	0	4	0	0	0	9	0	0	2	7	2	0	0	0	0	0	4	7	0	0	0
	k__Bacteria; p__Actinobacteria; c__Actinobacteria; o__Actinomycetales; f__Corynebacteriaceae; g__Corynebacterium; s__Unclassified_Corynebacterium	otu202259	0	0	0	0	0	0	0	1	0	0	0	1	2	0	0	0	0	0	0	0	0	0	0	0	1	0	0	4	0	0	0	0	0	0	0	0	1	0	0	0	0	0	2	0	0	0	0
	k__Bacteria; p__Actinobacteria; c__Actinobacteria; o__Actinomycetales; f__Corynebacteriaceae; g__Corynebacterium; s__Unclassified_Corynebacterium	otu47274	0	4	0	0	0	0	0	9	0	0	0	0	0	0	0	1	0	0	0	0	4	4	0	1	0	0	11	0	0	0	0	0	0	0	0	0	0	0	0	0	0	0	0	0	0	0	0
	k__Bacteria; p__Actinobacteria; c__Actinobacteria; o__Actinomycetales; f__Corynebacteriaceae; g__Corynebacterium; s__Unclassified_Corynebacterium	otu199179	0	3	3	0	0	0	0	0	0	0	0	0	3	0	0	0	0	0	0	0	0	1	0	4	4	0	0	0	0	0	4	0	0	0	0	0	0	3	0	0	0	0	1	0	0	0	0
	k__Bacteria; p__Actinobacteria; c__Actinobacteria; o__Actinomycetales; f__Corynebacteriaceae; g__Corynebacterium; s__Unclassified_Corynebacterium	otu143240	0	0	3	0	2	0	0	0	0	0	0	0	0	0	0	0	0	0	0	0	1	0	0	2	0	3	0	0	0	0	0	0	0	0	0	1	0	0	1	0	0	0	11	4	0	0	0
	k__Bacteria; p__Actinobacteria; c__Actinobacteria; o__Actinomycetales; f__Corynebacteriaceae; g__Corynebacterium; s__Unclassified_Corynebacterium	otu133157	0	0	0	0	0	0	0	0	0	0	0	0	0	0	0	0	0	13	0	0	0	0	0	0	3	0	0	0	0	0	0	0	0	0	0	0	0	0	0	0	0	14	0	0	0	0	0
	k__Bacteria; p__Actinobacteria; c__Actinobacteria; o__Actinomycetales; f__Corynebacteriaceae; g__Corynebacterium; s__Unclassified_Corynebacterium	otu195998	7	0	0	0	0	0	0	0	0	0	0	0	0	0	5	1	0	0	0	7	0	2	0	0	0	2	0	0	6	0	0	0	0	0	0	0	0	0	0	0	0	0	0	0	0	0	0
	k__Bacteria; p__Actinobacteria; c__Actinobacteria; o__Actinomycetales; f__Corynebacteriaceae; g__Corynebacterium; s__Unclassified_Corynebacterium	otu262488	0	0	0	0	0	0	0	0	0	0	0	0	0	0	0	0	0	0	0	0	0	0	0	0	0	0	0	0	0	0	0	0	0	0	0	0	0	0	0	0	0	0	0	0	0	0	0
	k__Bacteria; p__Actinobacteria; c__Actinobacteria; o__Actinomycetales; f__Corynebacteriaceae; g__Corynebacterium; s__Unclassified_Corynebacterium	otu47983	3	0	0	0	0	0	0	0	0	0	0	0	0	0	2	0	0	0	0	1	0	1	0	1	0	2	0	0	6	0	0	0	0	0	0	0	0	0	0	0	0	0	0	0	0	0	0
	k__Bacteria; p__Actinobacteria; c__Actinobacteria; o__Actinomycetales; f__Corynebacteriaceae; g__Corynebacterium; s__Unclassified_Corynebacterium	otu354424	0	0	0	0	1	7	0	0	0	1	0	0	0	0	0	0	11	0	0	0	6	0	0	0	0	6	0	2	0	0	0	0	0	0	0	1	5	0	0	0	0	0	0	0	0	0	0
	k__Bacteria; p__Actinobacteria; c__Actinobacteria; o__Actinomycetales; f__Corynebacteriaceae; g__Corynebacterium; s__Unclassified_Corynebacterium	otu86944	0	0	0	0	1	0	1	0	0	0	0	0	0	0	0	0	0	0	0	0	0	0	13	0	0	0	0	0	0	0	0	0	0	0	0	2	0	0	0	0	0	0	0	0	2	3	1
	k__Bacteria; p__Actinobacteria; c__Actinobacteria; o__Actinomycetales; f__Corynebacteriaceae; g__Corynebacterium; s__Unclassified_Corynebacterium	otu275343	7	9	0	0	0	0	18	0	0	0	0	0	0	0	0	3	0	0	0	0	7	0	0	2	0	0	0	0	0	0	0	0	0	0	0	0	1	0	0	0	0	0	0	0	0	0	0
	k__Bacteria; p__Actinobacteria; c__Actinobacteria; o__Actinomycetales; f__Corynebacteriaceae; g__Corynebacterium; s__Unclassified_Corynebacterium	otu121287	0	0	0	0	0	0	0	0	0	0	0	0	0	0	0	0	0	0	0	0	0	0	0	0	0	0	0	0	0	0	0	0	0	0	0	0	0	0	0	0	0	0	0	0	0	0	0
	k__Bacteria; p__Actinobacteria; c__Actinobacteria; o__Actinomycetales; f__Corynebacteriaceae; g__Corynebacterium; s__Unclassified_Corynebacterium	otu161486	0	0	0	0	0	0	15	0	0	0	0	0	0	0	0	0	0	0	0	0	0	0	0	2	0	0	0	0	0	0	0	0	0	0	3	0	0	0	0	0	0	0	0	0	0	0	0
	k__Bacteria; p__Actinobacteria; c__Actinobacteria; o__Actinomycetales; f__Corynebacteriaceae; g__Corynebacterium; s__Unclassified_Corynebacterium	otu184579	0	0	0	0	0	0	0	0	0	0	0	0	1	0	0	0	0	0	1	0	0	0	0	0	1	0	0	1	0	0	0	0	0	0	0	0	0	0	0	0	0	0	0	1	0	0	0
k__Bacteria; p__Actinobacteria; c__Actinobacteria; o__Actinomycetales; f__Dietziaceae; g__Dietzia	k__Bacteria; p__Actinobacteria; c__Actinobacteria; o__Actinomycetales; f__Dietziaceae; g__Dietzia; s__Unclassified_Dietzia	otu55958	0	0	0	0	0	0	0	0	0	0	0	0	0	0	0	0	0	0	0	0	0	0	0	0	2	0	0	2	0	0	0	0	0	0	0	0	0	0	0	0	0	0	0	0	0	0	0
k__Bacteria; p__Actinobacteria; c__Actinobacteria; o__Actinomycetales; f__Microbacteriaceae; g__Microbacterium	k__Bacteria; p__Actinobacteria; c__Actinobacteria; o__Actinomycetales; f__Microbacteriaceae; g__Microbacterium; s__Unclassified_Microbacterium	otu351572	0	19	18	0	0	12	2	0	0	0	1	1	0	0	0	0	24	21	0	0	7	8	4	0	8	7	17	7	0	0	1	4	0	0	0	0	23	4	21	9	8	3	4	4	0	1	0
	k__Bacteria; p__Actinobacteria; c__Actinobacteria; o__Actinomycetales; f__Microbacteriaceae; g__Microbacterium; s__Unclassified_Microbacterium	otu306985	0	10	15	0	0	7	0	1	1	0	1	0	0	0	2	0	13	15	0	0	4	7	2	0	4	2	12	7	0	0	3	0	0	1	0	0	8	3	14	6	5	2	6	7	0	0	0
	k__Bacteria; p__Actinobacteria; c__Actinobacteria; o__Actinomycetales; f__Microbacteriaceae; g__Microbacterium; s__Unclassified_Microbacterium	otu342713	0	9	9	0	0	7	1	0	0	0	0	1	0	0	2	0	16	9	0	0	3	0	4	0	6	3	15	7	0	0	4	1	0	0	0	0	8	4	14	4	11	4	0	4	0	0	0
	k__Bacteria; p__Actinobacteria; c__Actinobacteria; o__Actinomycetales; f__Microbacteriaceae; g__Microbacterium; s__Unclassified_Microbacterium	otu115077	0	5	1	0	0	1	0	4	3	3	0	4	0	0	0	1	25	0	5	0	2	0	3	0	3	3	19	4	5	0	0	1	0	2	2	0	10	10	4	0	26	9	7	5	0	0	0
	k__Bacteria; p__Actinobacteria; c__Actinobacteria; o__Actinomycetales; f__Microbacteriaceae; g__Microbacterium; s__Unclassified_Microbacterium	otu161901	1	2	9	0	2	6	2	0	2	0	5	0	0	0	13	0	0	0	10	0	1	0	5	0	1	4	1	4	0	0	0	1	0	0	0	0	2	0	13	8	8	15	3	4	0	0	0
	k__Bacteria; p__Actinobacteria; c__Actinobacteria; o__Actinomycetales; f__Microbacteriaceae; g__Microbacterium; s__Unclassified_Microbacterium	otu50484	3	3	5	0	1	2	0	1	0	0	5	0	0	0	5	0	2	2	1	0	0	1	10	0	2	9	1	7	0	1	2	0	0	0	0	0	3	1	6	4	6	3	18	15	0	0	1
	k__Bacteria; p__Actinobacteria; c__Actinobacteria; o__Actinomycetales; f__Microbacteriaceae; g__Microbacterium; s__Unclassified_Microbacterium	otu82952	0	6	4	0	0	2	2	0	0	0	0	1	0	0	1	0	9	6	0	0	2	0	0	0	3	2	3	2	0	0	0	0	0	0	0	0	7	1	9	1	4	2	1	1	0	0	0
	k__Bacteria; p__Actinobacteria; c__Actinobacteria; o__Actinomycetales; f__Microbacteriaceae; g__Microbacterium; s__Unclassified_Microbacterium	otu165617	0	1	6	0	4	2	1	0	0	0	6	0	0	0	8	0	0	0	5	0	0	0	0	0	0	2	0	1	0	0	0	1	0	0	0	0	8	0	14	3	6	7	0	3	0	0	0
	k__Bacteria; p__Actinobacteria; c__Actinobacteria; o__Actinomycetales; f__Microbacteriaceae; g__Microbacterium; s__Unclassified_Microbacterium	otu140190	0	0	0	0	0	0	0	1	1	0	0	2	0	0	0	0	12	0	2	0	1	0	5	0	3	3	4	2	6	0	0	3	0	0	1	0	2	3	0	0	10	7	4	3	0	0	0
	k__Bacteria; p__Actinobacteria; c__Actinobacteria; o__Actinomycetales; f__Microbacteriaceae; g__Microbacterium; s__Unclassified_Microbacterium	otu126925	0	2	1	0	0	0	0	0	2	1	0	2	0	0	0	1	5	0	3	0	1	0	1	0	0	1	4	0	3	0	0	0	0	2	2	0	2	0	1	0	7	4	1	6	0	0	0
	k__Bacteria; p__Actinobacteria; c__Actinobacteria; o__Actinomycetales; f__Microbacteriaceae; g__Microbacterium; s__Unclassified_Microbacterium	otu84249	0	1	1	0	0	0	0	0	0	0	0	0	0	0	0	0	6	0	0	0	0	0	0	0	0	0	0	0	0	0	1	0	0	0	0	0	0	0	0	0	0	0	31	3	0	0	1
k__Bacteria; p__Actinobacteria; c__Actinobacteria; o__Actinomycetales; f__Micrococcaceae; g__Arthrobacter	k__Bacteria; p__Actinobacteria; c__Actinobacteria; o__Actinomycetales; f__Micrococcaceae; g__Arthrobacter; s__Unclassified_Arthrobacter	otu175499	0	5	0	0	0	0	0	0	0	0	4	0	8	0	0	0	19	13	25	0	0	3	0	3	4	8	12	0	0	0	0	0	0	0	0	0	0	0	12	0	0	22	5	0	1	0	0
	k__Bacteria; p__Actinobacteria; c__Actinobacteria; o__Actinomycetales; f__Micrococcaceae; g__Arthrobacter; s__Unclassified_Arthrobacter	otu208644	9	0	0	0	0	0	12	0	0	0	4	6	0	0	1	0	0	0	0	0	12	0	0	0	1	0	0	0	5	0	0	0	0	0	0	1	0	10	0	0	0	0	10	13	0	0	0
k__Bacteria; p__Actinobacteria; c__Actinobacteria; o__Actinomycetales; f__Micrococcaceae; g__Kocuria	k__Bacteria; p__Actinobacteria; c__Actinobacteria; o__Actinomycetales; f__Micrococcaceae; g__Kocuria; s__Unclassified_Kocuria	otu189443	2	0	0	0	0	0	0	0	0	0	0	0	0	0	0	0	0	0	0	0	3	0	0	0	0	0	0	0	8	0	0	0	0	0	0	0	0	7	0	8	0	0	0	11	0	0	0
k__Bacteria; p__Actinobacteria; c__Actinobacteria; o__Actinomycetales; f__Micrococcaceae; g__Micrococcus	k__Bacteria; p__Actinobacteria; c__Actinobacteria; o__Actinomycetales; f__Micrococcaceae; g__Micrococcus; s__Micrococcus_luteus	otu32539	0	12	1	0	5	12	0	0	14	0	0	3	0	0	0	0	0	7	0	0	34	5	0	7	6	3	8	4	9	0	0	0	0	9	10	0	0	7	0	0	0	17	12	7	0	0	0
k__Bacteria; p__Actinobacteria; c__Actinobacteria; o__Actinomycetales; f__Nocardioidaceae; g__Aeromicrobium	k__Bacteria; p__Actinobacteria; c__Actinobacteria; o__Actinomycetales; f__Nocardioidaceae; g__Aeromicrobium; s__Unclassified_Aeromicrobium	otu11414	12	0	0	0	0	0	0	0	5	0	0	0	0	5	28	0	0	0	0	0	0	10	0	0	0	0	8	8	0	0	0	0	0	0	0	0	0	0	0	2	0	0	0	0	0	0	0
k__Bacteria; p__Actinobacteria; c__Actinobacteria; o__Actinomycetales; f__Propionibacteriaceae; g__Propionibacterium	k__Bacteria; p__Actinobacteria; c__Actinobacteria; o__Actinomycetales; f__Propionibacteriaceae; g__Propionibacterium; s__Propionibacterium_acnes	otu311973	9	12	12	0	12	23	19	20	0	6	18	33	15	16	9	75	26	4	0	0	71	9	3	44	26	28	47	41	69	34	0	0	3	10	0	8	20	39	4	1	87	16	181	27	0	0	0
	k__Bacteria; p__Actinobacteria; c__Actinobacteria; o__Actinomycetales; f__Propionibacteriaceae; g__Propionibacterium; s__Propionibacterium_acnes	otu284655	0	0	0	0	0	0	0	0	0	0	0	0	0	0	0	0	0	0	0	0	0	0	0	0	0	0	0	0	0	0	0	0	0	0	0	0	0	0	0	0	0	0	0	0	0	0	0
	k__Bacteria; p__Actinobacteria; c__Actinobacteria; o__Actinomycetales; f__Propionibacteriaceae; g__Propionibacterium; s__Propionibacterium_acnes	otu255487	0	0	0	0	0	0	0	0	0	0	0	0	0	0	0	0	0	0	0	0	0	0	0	0	0	0	0	0	0	0	0	0	0	0	0	0	0	0	0	0	0	0	0	0	0	0	0
k__Bacteria; p__Actinobacteria; c__Actinobacteria; o__Actinomycetales; f__Propionibacteriaceae; g__Propionibacterium	k__Bacteria; p__Actinobacteria; c__Actinobacteria; o__Actinomycetales; f__Propionibacteriaceae; g__Propionibacterium; s__Propionibacterium_granulosum	otu99277	0	0	0	0	0	0	0	0	0	0	0	0	0	0	0	0	0	0	0	0	0	0	0	0	0	0	0	0	0	0	0	0	0	0	0	0	0	0	0	0	0	0	0	1	0	0	0
k__Bacteria; p__Bacteroidetes; c__Flavobacteriia; o__Flavobacteriales; f__[Weeksellaceae]; g__Chryseobacterium	k__Bacteria; p__Bacteroidetes; c__Flavobacteriia; o__Flavobacteriales; f__[Weeksellaceae]; g__Chryseobacterium; s__Unclassified_Chryseobacterium	otu201932	0	17	13	0	2	58	0	2	1	2	0	0	15	16	0	9	19	15	0	28	11	11	0	0	27	49	0	55	37	3	0	9	16	2	10	12	0	31	0	9	2	0	35	71	0	0	0
	k__Bacteria; p__Bacteroidetes; c__Flavobacteriia; o__Flavobacteriales; f__[Weeksellaceae]; g__Chryseobacterium; s__Unclassified_Chryseobacterium	otu300687	0	0	1	0	0	1	0	0	0	0	0	0	5	0	0	0	0	0	0	0	0	0	0	0	0	0	0	0	0	0	0	0	0	0	0	0	0	0	2	0	0	0	0	6	0	0	0
	k__Bacteria; p__Bacteroidetes; c__Flavobacteriia; o__Flavobacteriales; f__[Weeksellaceae]; g__Chryseobacterium; s__Unclassified_Chryseobacterium	otu166807	0	7	0	0	0	10	0	0	0	0	0	0	22	0	0	0	0	0	0	0	7	0	0	0	0	0	0	0	10	0	0	0	0	0	2	0	0	8	0	0	0	0	0	68	0	0	0
	k__Bacteria; p__Bacteroidetes; c__Flavobacteriia; o__Flavobacteriales; f__[Weeksellaceae]; g__Chryseobacterium; s__Unclassified_Chryseobacterium	otu30719	0	23	0	0	0	0	0	1	4	0	0	0	5	0	0	8	0	0	40	1	47	0	0	0	0	16	0	0	0	8	5	1	6	2	0	3	0	0	0	0	8	0	0	0	0	0	0
	k__Bacteria; p__Bacteroidetes; c__Flavobacteriia; o__Flavobacteriales; f__[Weeksellaceae]; g__Chryseobacterium; s__Unclassified_Chryseobacterium	otu32507	0	0	0	0	0	0	0	0	0	0	0	0	0	0	0	0	0	0	0	0	3	0	0	0	0	0	0	3	3	0	0	0	0	0	3	0	0	10	0	0	1	0	0	14	0	0	0
	k__Bacteria; p__Bacteroidetes; c__Flavobacteriia; o__Flavobacteriales; f__[Weeksellaceae]; g__Chryseobacterium; s__Unclassified_Chryseobacterium	otu322903	0	0	0	0	0	0	0	0	0	0	0	0	0	0	0	0	0	0	0	0	0	0	0	0	0	0	0	2	2	0	0	0	0	0	0	0	0	1	0	0	0	0	0	2	0	0	0
	k__Bacteria; p__Bacteroidetes; c__Flavobacteriia; o__Flavobacteriales; f__[Weeksellaceae]; g__Chryseobacterium; s__Unclassified_Chryseobacterium	otu184236	0	6	1	0	0	0	0	0	0	0	3	0	0	1	0	0	0	0	0	0	0	2	0	0	0	0	4	0	0	0	0	0	0	1	0	0	1	8	0	0	0	0	0	7	0	0	0
	k__Bacteria; p__Bacteroidetes; c__Flavobacteriia; o__Flavobacteriales; f__[Weeksellaceae]; g__Chryseobacterium; s__Unclassified_Chryseobacterium	otu350408	0	0	4	0	0	20	0	0	1	0	0	0	0	0	0	0	4	0	0	0	0	0	1	0	0	0	28	0	0	9	0	1	1	6	2	0	0	6	0	1	5	0	2	0	0	0	0
	k__Bacteria; p__Bacteroidetes; c__Flavobacteriia; o__Flavobacteriales; f__[Weeksellaceae]; g__Chryseobacterium; s__Unclassified_Chryseobacterium	otu282822	0	0	3	0	0	11	6	7	0	0	0	0	0	0	0	0	0	32	0	1	0	0	0	0	0	0	7	0	0	0	0	0	0	0	0	0	0	0	17	0	0	0	0	5	0	0	0
	k__Bacteria; p__Bacteroidetes; c__Flavobacteriia; o__Flavobacteriales; f__[Weeksellaceae]; g__Chryseobacterium; s__Unclassified_Chryseobacterium	otu112784	0	0	0	0	0	0	0	0	0	0	0	0	0	0	0	0	0	0	0	0	0	0	0	0	0	0	0	0	0	0	0	0	0	2	0	0	0	10	0	0	0	0	0	0	0	0	0
	k__Bacteria; p__Bacteroidetes; c__Flavobacteriia; o__Flavobacteriales; f__[Weeksellaceae]; g__Chryseobacterium; s__Unclassified_Chryseobacterium	otu186394	0	0	0	0	0	11	0	0	0	0	0	0	0	0	0	0	0	0	0	0	0	0	0	0	0	0	0	0	0	0	0	0	0	0	0	0	0	0	0	0	0	0	0	0	0	0	0
	k__Bacteria; p__Bacteroidetes; c__Flavobacteriia; o__Flavobacteriales; f__[Weeksellaceae]; g__Chryseobacterium; s__Unclassified_Chryseobacterium	otu20459	0	0	0	0	0	0	0	0	0	0	0	6	3	0	0	0	0	0	0	0	4	0	0	0	0	0	3	0	0	0	0	0	0	0	0	0	0	0	0	0	0	0	0	8	0	0	0
	k__Bacteria; p__Bacteroidetes; c__Flavobacteriia; o__Flavobacteriales; f__[Weeksellaceae]; g__Chryseobacterium; s__Unclassified_Chryseobacterium	otu206407	0	5	6	0	0	0	0	0	0	0	0	0	7	0	0	0	0	0	0	0	0	0	0	0	0	0	0	0	0	0	7	0	0	0	0	0	28	0	0	0	0	0	0	4	0	0	0
	k__Bacteria; p__Bacteroidetes; c__Flavobacteriia; o__Flavobacteriales; f__[Weeksellaceae]; g__Chryseobacterium; s__Unclassified_Chryseobacterium	otu163092	0	0	0	0	20	0	0	0	0	0	0	0	0	0	0	0	0	0	1	1	0	0	0	0	9	0	0	0	0	0	0	0	0	0	0	0	0	0	0	0	0	0	0	0	0	0	0
k__Bacteria; p__Bacteroidetes; c__Flavobacteriia; o__Flavobacteriales; f__[Weeksellaceae]; g__Wautersiella	k__Bacteria; p__Bacteroidetes; c__Flavobacteriia; o__Flavobacteriales; f__[Weeksellaceae]; g__Wautersiella; s__Unclassified_Wautersiella	otu20402	0	0	0	0	0	0	0	0	0	0	0	0	0	0	0	0	0	0	0	0	0	0	0	0	0	0	0	6	0	0	0	0	0	0	2	0	0	0	0	0	0	0	0	0	0	0	0
k__Bacteria; p__Bacteroidetes; c__Sphingobacteriia; o__Sphingobacteriales; f__Sphingobacteriaceae; g__Pedobacter	k__Bacteria; p__Bacteroidetes; c__Sphingobacteriia; o__Sphingobacteriales; f__Sphingobacteriaceae; g__Pedobacter; s__Unclassified_Pedobacter	otu212024	0	0	0	0	0	0	0	0	0	0	0	3	0	0	0	0	0	0	0	0	0	0	0	0	0	0	5	0	0	0	0	0	0	3	0	2	0	0	0	0	0	0	0	0	0	0	0
k__Bacteria; p__Firmicutes; c__Bacilli; o__Lactobacillales; f__Aerococcaceae; g__Facklamia	k__Bacteria; p__Firmicutes; c__Bacilli; o__Lactobacillales; f__Aerococcaceae; g__Facklamia; s__Unclassified_Facklamia	otu252590	0	0	0	0	0	0	0	0	0	0	0	0	0	0	0	0	0	0	0	0	0	0	0	0	0	13	9	0	0	3	0	0	0	0	7	0	0	0	0	0	23	0	6	0	0	0	0
	k__Bacteria; p__Firmicutes; c__Bacilli; o__Lactobacillales; f__Aerococcaceae; g__Facklamia; s__Unclassified_Facklamia	otu10198	0	0	0	0	7	0	0	0	0	0	0	0	0	3	0	0	0	1	1	2	17	1	0	0	7	0	0	0	0	0	0	0	0	0	0	0	0	0	0	0	0	0	0	4	0	0	0
	k__Bacteria; p__Firmicutes; c__Bacilli; o__Lactobacillales; f__Aerococcaceae; g__Facklamia; s__Unclassified_Facklamia	otu221757	0	0	0	0	0	0	0	0	0	0	0	0	0	0	0	0	0	0	0	0	0	0	0	0	10	0	0	0	0	0	0	0	0	0	0	0	0	0	0	0	0	0	0	13	0	0	0
	k__Bacteria; p__Firmicutes; c__Bacilli; o__Lactobacillales; f__Aerococcaceae; g__Facklamia; s__Unclassified_Facklamia	otu3890	0	0	0	0	0	0	0	0	0	0	0	0	0	0	0	0	0	0	0	0	0	6	0	0	5	4	0	0	0	0	0	0	0	0	0	0	0	0	0	0	12	0	0	6	0	0	0
k__Bacteria; p__Firmicutes; c__Bacilli; o__Lactobacillales; f__Streptococcaceae; g__Streptococcus	k__Bacteria; p__Firmicutes; c__Bacilli; o__Lactobacillales; f__Streptococcaceae; g__Streptococcus; s__Unclassified_Streptococcus	otu332328	0	0	0	0	43	0	0	0	0	0	0	0	0	0	0	7	0	7	11	19	0	0	0	6	66	0	4	0	0	0	0	0	0	0	0	0	0	5	0	0	0	0	14	12	0	0	0
	k__Bacteria; p__Firmicutes; c__Bacilli; o__Lactobacillales; f__Streptococcaceae; g__Streptococcus; s__Unclassified_Streptococcus	otu47217	0	0	0	0	33	41	0	0	0	0	0	0	1	0	0	0	0	17	15	6	1	8	0	3	136	5	0	0	0	0	0	0	0	0	0	0	0	26	0	0	0	0	0	20	0	0	0
	k__Bacteria; p__Firmicutes; c__Bacilli; o__Lactobacillales; f__Streptococcaceae; g__Streptococcus; s__Unclassified_Streptococcus	otu142549	0	0	0	0	0	0	0	0	0	0	0	0	0	0	0	0	0	1	1	1	0	0	0	0	4	0	0	0	0	0	0	0	0	0	0	0	0	0	0	0	0	0	0	0	0	0	0
	k__Bacteria; p__Firmicutes; c__Bacilli; o__Lactobacillales; f__Streptococcaceae; g__Streptococcus; s__Unclassified_Streptococcus	otu316078	0	0	0	1	12	0	0	0	0	0	0	0	0	0	0	0	0	4	7	7	0	0	0	3	31	0	0	1	0	0	0	0	0	0	0	7	0	4	0	0	0	0	3	0	0	0	0
	k__Bacteria; p__Firmicutes; c__Bacilli; o__Lactobacillales; f__Streptococcaceae; g__Streptococcus; s__Unclassified_Streptococcus	otu53026	0	14	10	0	0	0	0	0	0	0	0	3	0	8	0	6	0	1	19	13	20	0	0	0	21	0	20	11	0	0	0	2	0	0	0	6	0	17	0	0	7	0	91	14	0	0	0
	k__Bacteria; p__Firmicutes; c__Bacilli; o__Lactobacillales; f__Streptococcaceae; g__Streptococcus; s__Unclassified_Streptococcus	otu354835	0	3	6	0	0	0	0	90	7	7	71	57	6	12	8	25	0	0	0	0	0	25	0	0	0	7	0	6	7	14	30	20	7	55	24	67	24	0	0	0	0	0	0	0	0	0	0
	k__Bacteria; p__Firmicutes; c__Bacilli; o__Lactobacillales; f__Streptococcaceae; g__Streptococcus; s__Unclassified_Streptococcus	otu331896	0	2	6	0	16	0	0	33	0	10	4	95	4	7	12	19	13	0	0	0	12	0	0	0	13	8	44	2	0	11	7	72	17	3	18	5	0	2	16	0	0	12	4	0	0	0	0
	k__Bacteria; p__Firmicutes; c__Bacilli; o__Lactobacillales; f__Streptococcaceae; g__Streptococcus; s__Unclassified_Streptococcus	otu75190	0	0	0	0	0	0	0	0	0	0	0	0	0	0	0	0	0	1	5	3	0	5	0	0	26	0	0	0	0	0	0	0	0	0	0	0	0	0	0	0	0	0	0	0	0	0	0
	k__Bacteria; p__Firmicutes; c__Bacilli; o__Lactobacillales; f__Streptococcaceae; g__Streptococcus; s__Unclassified_Streptococcus	otu118945	0	0	0	0	9	0	0	0	0	0	0	0	0	0	0	0	0	4	1	5	0	0	0	0	17	0	0	0	0	0	0	0	0	0	0	0	0	12	0	0	0	0	0	0	0	0	0
	k__Bacteria; p__Firmicutes; c__Bacilli; o__Lactobacillales; f__Streptococcaceae; g__Streptococcus; s__Unclassified_Streptococcus	otu363804	0	0	0	0	47	0	0	0	0	0	2	1	2	0	0	1	0	1	0	0	15	4	0	0	9	1	1	0	0	0	0	2	0	5	4	2	1	0	0	0	0	0	2	0	0	0	0
	k__Bacteria; p__Firmicutes; c__Bacilli; o__Lactobacillales; f__Streptococcaceae; g__Streptococcus; s__Unclassified_Streptococcus	otu82866	0	0	3	0	0	0	0	49	8	11	24	25	5	9	4	5	0	0	0	0	0	14	0	0	0	5	0	2	2	5	17	9	3	26	15	52	12	0	0	0	0	0	0	0	0	0	0
	k__Bacteria; p__Firmicutes; c__Bacilli; o__Lactobacillales; f__Streptococcaceae; g__Streptococcus; s__Unclassified_Streptococcus	otu322050	0	0	0	0	49	0	0	0	0	0	0	0	1	0	0	0	0	1	0	1	0	0	0	0	6	0	0	0	0	0	0	0	0	0	0	0	0	0	0	0	0	0	0	0	0	0	0
	k__Bacteria; p__Firmicutes; c__Bacilli; o__Lactobacillales; f__Streptococcaceae; g__Streptococcus; s__Unclassified_Streptococcus	otu73923	0	0	0	0	0	0	0	0	0	0	0	0	0	0	0	0	0	0	0	0	0	0	0	0	0	1	0	0	0	0	0	0	0	0	0	0	0	0	0	0	0	0	0	0	0	0	0
	k__Bacteria; p__Firmicutes; c__Bacilli; o__Lactobacillales; f__Streptococcaceae; g__Streptococcus; s__Unclassified_Streptococcus	otu253760	0	0	0	0	0	0	0	0	0	0	0	0	0	0	0	0	0	0	0	0	0	0	0	0	0	0	0	0	0	0	0	0	0	0	0	0	0	0	0	0	0	0	0	0	0	0	0
	k__Bacteria; p__Firmicutes; c__Bacilli; o__Lactobacillales; f__Streptococcaceae; g__Streptococcus; s__Unclassified_Streptococcus	otu19949	0	0	0	0	0	0	0	0	0	0	0	0	0	0	0	0	0	0	0	0	1	0	0	0	4	4	0	0	0	0	0	0	0	0	0	0	0	1	0	0	0	0	0	0	0	0	0
	k__Bacteria; p__Firmicutes; c__Bacilli; o__Lactobacillales; f__Streptococcaceae; g__Streptococcus; s__Unclassified_Streptococcus	otu58935	0	0	0	0	0	0	0	1	1	0	0	0	0	0	0	0	0	0	0	0	0	0	0	0	0	0	0	0	0	0	0	0	0	0	2	0	0	2	0	0	0	0	0	0	0	0	0
	k__Bacteria; p__Firmicutes; c__Bacilli; o__Lactobacillales; f__Streptococcaceae; g__Streptococcus; s__Unclassified_Streptococcus	otu126512	0	0	0	0	0	0	0	0	0	0	0	0	0	0	0	0	0	0	0	1	0	0	0	0	0	6	0	0	0	0	0	0	0	0	0	0	0	0	0	0	0	0	0	0	0	0	0
	k__Bacteria; p__Firmicutes; c__Bacilli; o__Lactobacillales; f__Streptococcaceae; g__Streptococcus; s__Unclassified_Streptococcus	otu205456	0	0	0	0	0	0	0	0	0	0	0	0	0	0	0	0	0	0	0	0	0	0	0	0	0	0	0	0	0	0	0	0	0	0	0	0	0	0	0	0	0	0	0	0	0	0	0
	k__Bacteria; p__Firmicutes; c__Bacilli; o__Lactobacillales; f__Streptococcaceae; g__Streptococcus; s__Unclassified_Streptococcus	otu255681	0	0	0	0	0	0	0	0	0	0	0	0	0	0	0	0	0	0	0	0	0	0	0	0	0	2	0	0	0	0	0	0	0	0	0	0	0	0	0	0	0	0	0	0	0	0	0
	k__Bacteria; p__Firmicutes; c__Bacilli; o__Lactobacillales; f__Streptococcaceae; g__Streptococcus; s__Unclassified_Streptococcus	otu24355	0	0	0	0	5	0	0	0	0	0	0	0	0	0	0	0	0	0	3	0	0	0	0	0	0	0	0	0	0	0	0	0	0	0	0	0	0	0	0	0	0	0	0	0	0	0	0
	k__Bacteria; p__Firmicutes; c__Bacilli; o__Lactobacillales; f__Streptococcaceae; g__Streptococcus; s__Unclassified_Streptococcus	otu24365	0	0	0	0	0	0	0	0	0	0	0	0	0	0	0	0	0	0	0	0	0	0	0	0	0	0	0	0	0	0	0	0	0	0	0	0	0	0	0	0	0	0	0	0	0	0	0
	k__Bacteria; p__Firmicutes; c__Bacilli; o__Lactobacillales; f__Streptococcaceae; g__Streptococcus; s__Unclassified_Streptococcus	otu70957	0	0	0	0	0	0	0	0	0	0	0	0	0	0	0	0	0	0	0	0	0	0	0	0	0	0	0	0	0	0	0	0	0	0	0	0	0	0	0	0	0	0	0	0	0	0	0
	k__Bacteria; p__Firmicutes; c__Bacilli; o__Lactobacillales; f__Streptococcaceae; g__Streptococcus; s__Unclassified_Streptococcus	otu17505	0	17	0	0	0	0	0	13	0	0	0	1	0	0	0	9	0	0	0	0	0	0	0	0	0	0	0	0	6	0	0	0	2	0	0	12	0	0	0	0	0	0	0	9	0	0	0
	k__Bacteria; p__Firmicutes; c__Bacilli; o__Lactobacillales; f__Streptococcaceae; g__Streptococcus; s__Unclassified_Streptococcus	otu19836	0	0	0	0	0	0	0	0	0	0	0	0	0	0	0	0	0	0	0	0	0	0	0	0	0	0	0	0	0	0	0	0	0	0	0	0	0	0	0	0	0	0	0	0	0	0	0
	k__Bacteria; p__Firmicutes; c__Bacilli; o__Lactobacillales; f__Streptococcaceae; g__Streptococcus; s__Unclassified_Streptococcus	otu129011	0	0	0	0	0	0	0	0	0	0	0	0	0	0	0	0	0	1	0	0	0	0	0	0	0	0	0	0	0	0	0	0	0	0	0	0	0	0	0	0	0	0	0	0	0	0	0
	k__Bacteria; p__Firmicutes; c__Bacilli; o__Lactobacillales; f__Streptococcaceae; g__Streptococcus; s__Unclassified_Streptococcus	otu107508	0	0	0	0	0	0	0	0	0	0	0	0	0	0	0	0	0	0	0	0	0	0	0	0	0	0	0	0	0	0	0	0	0	0	0	0	0	0	0	0	0	0	0	0	0	0	0
	k__Bacteria; p__Firmicutes; c__Bacilli; o__Lactobacillales; f__Streptococcaceae; g__Streptococcus; s__Unclassified_Streptococcus	otu142022	0	0	0	0	0	0	0	0	0	0	0	0	0	0	0	1	0	0	0	0	0	1	0	0	1	0	0	0	0	0	0	0	0	0	0	0	0	2	0	0	0	0	1	0	0	0	0
	k__Bacteria; p__Firmicutes; c__Bacilli; o__Lactobacillales; f__Streptococcaceae; g__Streptococcus; s__Unclassified_Streptococcus	otu256420	0	0	0	0	0	0	0	0	0	0	0	0	0	0	0	0	0	0	0	0	0	2	0	0	3	0	0	0	0	0	0	0	0	0	0	0	0	2	0	0	0	0	0	0	0	0	0
	k__Bacteria; p__Firmicutes; c__Bacilli; o__Lactobacillales; f__Streptococcaceae; g__Streptococcus; s__Unclassified_Streptococcus	otu181587	0	0	0	0	0	0	0	0	0	0	0	0	0	0	0	0	0	2	0	1	0	0	0	0	0	0	0	0	0	0	0	0	0	0	0	0	0	0	0	0	0	0	0	0	0	0	0
k__Bacteria; p__Proteobacteria; c__Alphaproteobacteria; o__Caulobacterales; f__Caulobacteraceae; g__Brevundimonas	k__Bacteria; p__Proteobacteria; c__Alphaproteobacteria; o__Caulobacterales; f__Caulobacteraceae; g__Brevundimonas; s__Brevundimonas_diminuta	otu9577	0	6	2	0	0	1	0	0	0	0	5	0	0	0	0	0	0	0	0	7	17	0	0	8	0	3	4	0	10	0	0	0	0	0	0	0	0	1	0	0	0	24	23	4	0	0	0
	k__Bacteria; p__Proteobacteria; c__Alphaproteobacteria; o__Caulobacterales; f__Caulobacteraceae; g__Brevundimonas; s__Brevundimonas_diminuta	otu207532	0	0	0	0	0	13	0	0	0	0	0	0	0	0	0	0	4	0	0	0	2	0	0	0	0	0	0	7	0	0	6	6	0	9	0	0	0	3	0	0	22	0	10	0	0	0	0
	k__Bacteria; p__Proteobacteria; c__Alphaproteobacteria; o__Caulobacterales; f__Caulobacteraceae; g__Brevundimonas; s__Brevundimonas_diminuta	otu69315	0	5	5	0	0	0	0	0	0	0	5	0	0	0	0	0	0	0	0	9	12	0	0	4	0	3	3	0	10	0	0	0	0	0	0	0	0	1	0	0	0	10	16	0	0	0	0
	k__Bacteria; p__Proteobacteria; c__Alphaproteobacteria; o__Caulobacterales; f__Caulobacteraceae; g__Brevundimonas; s__Brevundimonas_diminuta	otu263117	0	2	0	0	0	2	0	0	0	0	7	0	0	0	0	0	0	0	0	6	10	0	0	3	0	0	1	0	6	0	0	0	0	0	0	0	0	0	0	0	0	4	15	3	0	0	0
k__Bacteria; p__Proteobacteria; c__Alphaproteobacteria; o__Rhizobiales; f__Bradyrhizobiaceae; g__Bosea	k__Bacteria; p__Proteobacteria; c__Alphaproteobacteria; o__Rhizobiales; f__Bradyrhizobiaceae; g__Bosea; s__Bosea_genosp.	otu185418	3	0	8	0	0	0	5	0	0	0	0	0	0	0	0	0	29	0	0	0	1	6	0	3	0	2	0	0	0	0	0	0	0	0	0	0	0	0	0	0	0	20	0	2	0	0	0
k__Bacteria; p__Proteobacteria; c__Alphaproteobacteria; o__Rhizobiales; f__Brucellaceae; g__Ochrobactrum	k__Bacteria; p__Proteobacteria; c__Alphaproteobacteria; o__Rhizobiales; f__Brucellaceae; g__Ochrobactrum; s__Unclassified_Ochrobactrum	otu221280	839	616	859	2	534	542	2161	274	248	146	177	308	285	266	674	199	4160	445	658	393	1555	919	686	848	867	863	1850	1036	1246	403	309	297	106	103	101	173	1986	625	1148	1488	2421	1737	1104	1858	2	0	4
	k__Bacteria; p__Proteobacteria; c__Alphaproteobacteria; o__Rhizobiales; f__Brucellaceae; g__Ochrobactrum; s__Unclassified_Ochrobactrum	otu284813	387	315	376	0	271	258	1005	112	116	70	77	129	128	98	286	73	2018	251	352	219	744	424	260	384	359	309	766	412	547	163	114	143	29	42	61	80	774	309	525	588	1020	749	437	737	1	3	2
	k__Bacteria; p__Proteobacteria; c__Alphaproteobacteria; o__Rhizobiales; f__Brucellaceae; g__Ochrobactrum; s__Unclassified_Ochrobactrum	otu245284	24	14	17	0	12	9	36	7	4	7	8	7	6	11	13	5	102	9	17	5	40	26	20	17	16	19	43	15	20	13	8	14	2	5	3	9	40	23	17	26	51	46	26	30	0	0	0
	k__Bacteria; p__Proteobacteria; c__Alphaproteobacteria; o__Rhizobiales; f__Brucellaceae; g__Ochrobactrum; s__Unclassified_Ochrobactrum	otu24710	15	15	16	0	6	6	36	6	3	6	0	2	7	3	12	4	48	6	9	5	24	23	6	14	8	10	24	14	14	3	7	1	5	1	2	3	21	15	16	30	29	21	12	24	0	0	0
	k__Bacteria; p__Proteobacteria; c__Alphaproteobacteria; o__Rhizobiales; f__Brucellaceae; g__Ochrobactrum; s__Unclassified_Ochrobactrum	otu4208	4	9	6	0	4	3	7	13	5	1	3	8	7	9	5	6	30	2	7	4	14	8	2	7	4	8	19	3	8	6	3	8	1	2	3	3	22	10	3	5	13	12	9	16	0	0	0
	k__Bacteria; p__Proteobacteria; c__Alphaproteobacteria; o__Rhizobiales; f__Brucellaceae; g__Ochrobactrum; s__Unclassified_Ochrobactrum	otu146534	0	7	6	0	1	4	2	6	5	3	4	8	5	1	0	1	1	1	13	1	16	5	1	1	5	3	7	8	2	8	4	12	0	0	2	4	2	5	1	2	4	2	3	5	1	0	0
	k__Bacteria; p__Proteobacteria; c__Alphaproteobacteria; o__Rhizobiales; f__Brucellaceae; g__Ochrobactrum; s__Unclassified_Ochrobactrum	otu24846	10	4	10	0	7	5	24	1	1	2	4	3	5	1	3	3	38	4	12	10	20	10	2	13	7	8	26	4	19	7	4	3	2	4	2	2	23	4	12	14	17	14	6	13	0	0	0
	k__Bacteria; p__Proteobacteria; c__Alphaproteobacteria; o__Rhizobiales; f__Brucellaceae; g__Ochrobactrum; s__Unclassified_Ochrobactrum	otu17008	7	4	6	0	8	3	11	1	3	2	1	2	5	2	3	4	29	7	14	2	19	8	7	10	6	3	15	7	12	7	4	2	3	2	1	1	15	13	4	12	9	14	8	14	0	0	0
	k__Bacteria; p__Proteobacteria; c__Alphaproteobacteria; o__Rhizobiales; f__Brucellaceae; g__Ochrobactrum; s__Unclassified_Ochrobactrum	otu353384	1	4	7	0	4	2	2	6	4	4	1	5	4	1	2	1	2	0	6	0	9	9	5	2	2	1	4	2	0	6	8	6	1	3	0	0	1	6	0	1	2	1	1	0	0	0	0
	k__Bacteria; p__Proteobacteria; c__Alphaproteobacteria; o__Rhizobiales; f__Brucellaceae; g__Ochrobactrum; s__Unclassified_Ochrobactrum	otu72111	1	4	6	0	5	4	1	6	1	0	2	9	5	0	1	0	2	0	3	2	6	5	3	1	2	0	3	2	0	5	2	4	0	4	2	1	1	4	1	0	0	3	1	0	0	1	0
	k__Bacteria; p__Proteobacteria; c__Alphaproteobacteria; o__Rhizobiales; f__Brucellaceae; g__Ochrobactrum; s__Unclassified_Ochrobactrum	otu64164	6	6	0	0	4	2	14	3	0	1	0	1	1	4	3	1	16	4	5	1	4	4	2	1	1	5	7	2	2	3	3	5	0	0	0	1	9	4	4	7	11	4	3	10	0	0	0
	k__Bacteria; p__Proteobacteria; c__Alphaproteobacteria; o__Rhizobiales; f__Brucellaceae; g__Ochrobactrum; s__Unclassified_Ochrobactrum	otu313760	0	1	1	0	0	0	0	1	1	0	4	0	0	0	0	0	0	0	0	0	4	4	0	0	0	0	1	0	0	0	2	3	0	0	1	0	0	47	0	0	0	0	0	0	0	0	0
	k__Bacteria; p__Proteobacteria; c__Alphaproteobacteria; o__Rhizobiales; f__Brucellaceae; g__Ochrobactrum; s__Unclassified_Ochrobactrum	otu126202	0	2	3	0	0	2	2	2	0	1	3	3	1	0	0	0	0	3	0	0	5	5	3	0	0	0	5	1	0	1	3	4	0	1	2	2	0	4	0	0	0	0	0	1	0	0	0
	k__Bacteria; p__Proteobacteria; c__Alphaproteobacteria; o__Rhizobiales; f__Brucellaceae; g__Ochrobactrum; s__Unclassified_Ochrobactrum	otu157827	2	2	4	0	2	0	11	1	1	0	1	1	0	0	4	2	14	1	0	0	5	5	6	9	2	2	10	0	3	1	0	0	0	0	0	0	8	1	3	5	10	6	5	3	0	0	0
	k__Bacteria; p__Proteobacteria; c__Alphaproteobacteria; o__Rhizobiales; f__Brucellaceae; g__Ochrobactrum; s__Unclassified_Ochrobactrum	otu280594	0	0	1	0	3	3	0	2	2	0	0	4	3	0	0	1	0	1	1	1	8	1	0	0	0	0	1	2	0	3	2	1	1	1	0	0	0	1	0	0	1	0	0	0	0	0	0
	k__Bacteria; p__Proteobacteria; c__Alphaproteobacteria; o__Rhizobiales; f__Brucellaceae; g__Ochrobactrum; s__Unclassified_Ochrobactrum	otu120814	0	2	6	0	0	2	1	1	2	0	1	1	3	0	2	0	0	0	2	1	7	6	1	0	1	2	0	4	0	2	2	1	0	2	0	0	2	2	2	2	1	0	3	3	0	0	0
	k__Bacteria; p__Proteobacteria; c__Alphaproteobacteria; o__Rhizobiales; f__Brucellaceae; g__Ochrobactrum; s__Unclassified_Ochrobactrum	otu85076	3	4	0	0	2	3	4	2	3	2	2	4	3	3	3	1	9	1	1	4	0	1	2	4	0	0	9	0	2	6	3	1	0	1	1	3	7	1	4	3	1	2	4	3	0	0	0
	k__Bacteria; p__Proteobacteria; c__Alphaproteobacteria; o__Rhizobiales; f__Brucellaceae; g__Ochrobactrum; s__Unclassified_Ochrobactrum	otu365053	0	0	3	0	1	1	1	2	0	0	0	1	2	0	0	1	1	0	0	0	4	0	0	0	0	0	0	0	0	2	4	3	0	0	2	0	1	10	2	1	4	1	3	0	0	0	0
	k__Bacteria; p__Proteobacteria; c__Alphaproteobacteria; o__Rhizobiales; f__Brucellaceae; g__Ochrobactrum; s__Unclassified_Ochrobactrum	otu229244	0	1	1	0	0	0	1	2	1	3	0	4	2	1	0	3	1	0	1	1	1	2	0	0	0	2	3	2	5	4	3	3	2	0	2	0	2	1	1	1	2	3	2	2	0	0	0
	k__Bacteria; p__Proteobacteria; c__Alphaproteobacteria; o__Rhizobiales; f__Brucellaceae; g__Ochrobactrum; s__Unclassified_Ochrobactrum	otu248932	0	2	4	0	2	3	0	1	2	0	2	3	1	0	0	0	0	0	1	0	2	1	4	0	1	0	1	1	0	0	2	2	0	0	0	1	0	2	0	0	0	0	0	0	0	0	0
	k__Bacteria; p__Proteobacteria; c__Alphaproteobacteria; o__Rhizobiales; f__Brucellaceae; g__Ochrobactrum; s__Unclassified_Ochrobactrum	otu44459	0	0	0	0	0	0	0	3	0	0	0	5	0	0	0	0	1	18	0	0	0	2	0	28	0	0	0	0	0	0	0	4	5	0	1	0	28	2	0	0	0	0	0	0	0	0	0
	k__Bacteria; p__Proteobacteria; c__Alphaproteobacteria; o__Rhizobiales; f__Brucellaceae; g__Ochrobactrum; s__Unclassified_Ochrobactrum	otu82731	1	1	0	0	3	4	5	1	1	0	3	4	3	1	0	1	6	0	3	0	3	1	1	1	2	0	0	1	1	2	2	4	0	1	1	0	2	0	2	2	5	2	2	1	0	0	0
	k__Bacteria; p__Proteobacteria; c__Alphaproteobacteria; o__Rhizobiales; f__Brucellaceae; g__Ochrobactrum; s__Unclassified_Ochrobactrum	otu120278	0	0	1	0	0	0	1	1	2	0	1	2	2	0	1	0	0	0	0	0	7	3	0	0	0	0	1	0	1	1	2	5	0	0	0	3	3	1	1	0	1	2	1	3	0	0	0
	k__Bacteria; p__Proteobacteria; c__Alphaproteobacteria; o__Rhizobiales; f__Brucellaceae; g__Ochrobactrum; s__Unclassified_Ochrobactrum	otu118995	3	6	4	0	6	4	8	2	2	0	0	1	1	1	2	1	18	2	5	1	4	3	0	0	0	0	0	0	0	4	3	3	0	0	2	3	0	3	2	0	0	0	1	0	0	0	0
	k__Bacteria; p__Proteobacteria; c__Alphaproteobacteria; o__Rhizobiales; f__Brucellaceae; g__Ochrobactrum; s__Unclassified_Ochrobactrum	otu183012	0	0	0	0	0	0	0	2	1	1	1	2	6	0	0	0	0	0	0	0	0	0	0	0	0	0	0	0	0	1	2	4	0	3	4	9	0	0	0	0	0	0	0	0	0	0	0
	k__Bacteria; p__Proteobacteria; c__Alphaproteobacteria; o__Rhizobiales; f__Brucellaceae; g__Ochrobactrum; s__Unclassified_Ochrobactrum	otu177251	0	0	0	0	1	0	3	1	0	0	0	1	2	1	0	0	6	1	3	1	2	1	2	2	1	0	2	2	0	2	0	6	0	1	0	0	4	1	0	0	0	0	2	1	0	0	0
	k__Bacteria; p__Proteobacteria; c__Alphaproteobacteria; o__Rhizobiales; f__Brucellaceae; g__Ochrobactrum; s__Unclassified_Ochrobactrum	otu359478	0	2	3	0	0	0	0	2	0	0	0	2	1	0	0	0	0	0	2	1	8	2	2	0	0	0	1	0	0	1	1	2	0	2	1	1	0	0	0	0	0	0	1	0	0	0	0
	k__Bacteria; p__Proteobacteria; c__Alphaproteobacteria; o__Rhizobiales; f__Brucellaceae; g__Ochrobactrum; s__Unclassified_Ochrobactrum	otu55310	0	1	0	0	1	0	0	4	3	0	1	2	0	0	0	0	0	0	0	0	1	0	0	0	0	0	0	0	0	7	4	2	0	0	2	3	0	0	0	0	0	0	0	0	0	0	0
	k__Bacteria; p__Proteobacteria; c__Alphaproteobacteria; o__Rhizobiales; f__Brucellaceae; g__Ochrobactrum; s__Unclassified_Ochrobactrum	otu145878	1	4	2	0	2	1	5	0	0	0	0	0	1	1	2	1	9	0	1	1	2	1	2	1	2	2	1	0	2	0	0	0	0	1	0	1	11	2	1	3	4	2	2	4	0	0	0
	k__Bacteria; p__Proteobacteria; c__Alphaproteobacteria; o__Rhizobiales; f__Brucellaceae; g__Ochrobactrum; s__Unclassified_Ochrobactrum	otu129757	0	0	1	0	0	0	0	0	0	0	0	2	0	0	0	0	0	0	0	0	3	3	0	0	0	0	0	0	0	0	0	0	0	0	0	1	0	0	0	0	0	0	1	0	0	0	0
	k__Bacteria; p__Proteobacteria; c__Alphaproteobacteria; o__Rhizobiales; f__Brucellaceae; g__Ochrobactrum; s__Unclassified_Ochrobactrum	otu259884	4	1	1	0	1	3	0	1	0	0	0	0	0	0	2	0	7	1	0	1	3	1	1	2	1	0	4	2	4	0	1	0	0	0	0	0	3	2	1	2	6	5	2	3	0	0	0
	k__Bacteria; p__Proteobacteria; c__Alphaproteobacteria; o__Rhizobiales; f__Brucellaceae; g__Ochrobactrum; s__Unclassified_Ochrobactrum	otu134750	3	1	1	0	1	3	1	0	0	0	1	0	1	0	0	0	1	0	1	0	1	2	0	0	2	0	4	0	2	0	0	1	0	0	1	2	1	0	1	2	6	2	0	4	0	0	0
	k__Bacteria; p__Proteobacteria; c__Alphaproteobacteria; o__Rhizobiales; f__Brucellaceae; g__Ochrobactrum; s__Unclassified_Ochrobactrum	otu164911	0	1	0	0	2	1	0	0	0	0	0	1	0	0	8	0	0	0	0	0	1	0	0	0	0	0	0	0	1	0	0	0	0	0	0	0	0	0	0	0	0	0	0	0	0	0	0
	k__Bacteria; p__Proteobacteria; c__Alphaproteobacteria; o__Rhizobiales; f__Brucellaceae; g__Ochrobactrum; s__Unclassified_Ochrobactrum	otu341822	1	1	3	0	0	0	1	1	3	0	0	1	3	0	1	1	2	0	1	0	0	5	0	0	1	0	4	3	3	1	1	1	0	0	1	1	3	1	1	1	0	2	0	3	0	0	0
	k__Bacteria; p__Proteobacteria; c__Alphaproteobacteria; o__Rhizobiales; f__Brucellaceae; g__Ochrobactrum; s__Unclassified_Ochrobactrum	otu94783	3	1	4	0	0	0	1	0	0	0	0	0	1	0	0	0	13	2	0	0	1	1	1	0	1	0	3	0	2	1	0	0	0	0	0	1	0	2	1	1	5	3	2	5	0	0	0
	k__Bacteria; p__Proteobacteria; c__Alphaproteobacteria; o__Rhizobiales; f__Brucellaceae; g__Ochrobactrum; s__Unclassified_Ochrobactrum	otu231485	0	0	4	0	0	0	0	0	0	0	0	0	0	0	0	0	0	0	0	0	0	1	4	0	0	0	0	1	0	2	0	1	0	1	2	1	0	0	0	0	0	0	0	0	1	0	0
	k__Bacteria; p__Proteobacteria; c__Alphaproteobacteria; o__Rhizobiales; f__Brucellaceae; g__Ochrobactrum; s__Unclassified_Ochrobactrum	otu300129	0	2	2	0	2	0	4	1	0	0	0	0	1	0	1	0	11	0	3	0	3	0	0	0	2	1	2	1	2	0	0	0	0	0	0	0	2	0	1	5	3	0	1	2	0	0	0
	k__Bacteria; p__Proteobacteria; c__Alphaproteobacteria; o__Rhizobiales; f__Brucellaceae; g__Ochrobactrum; s__Unclassified_Ochrobactrum	otu364489	1	0	0	0	0	0	8	1	0	0	1	2	0	0	1	1	6	0	0	0	5	0	0	1	3	2	1	1	0	1	1	0	0	0	0	0	3	2	2	2	2	2	2	4	0	0	0
	k__Bacteria; p__Proteobacteria; c__Alphaproteobacteria; o__Rhizobiales; f__Brucellaceae; g__Ochrobactrum; s__Unclassified_Ochrobactrum	otu231982	0	1	1	0	1	3	6	0	0	0	0	0	1	0	3	0	8	0	1	0	3	1	1	0	0	2	2	1	1	0	0	0	0	0	0	0	5	2	2	2	2	1	3	3	0	0	0
	k__Bacteria; p__Proteobacteria; c__Alphaproteobacteria; o__Rhizobiales; f__Brucellaceae; g__Ochrobactrum; s__Unclassified_Ochrobactrum	otu267524	1	0	1	0	0	0	0	1	0	0	0	0	0	2	1	0	7	0	0	1	1	0	0	0	0	1	2	1	1	2	1	1	0	0	1	0	1	1	1	0	1	0	0	1	0	0	0
	k__Bacteria; p__Proteobacteria; c__Alphaproteobacteria; o__Rhizobiales; f__Brucellaceae; g__Ochrobactrum; s__Unclassified_Ochrobactrum	otu344044	1	2	0	0	0	1	1	0	1	1	0	2	0	0	1	0	5	0	5	0	1	2	1	0	2	2	0	3	2	0	3	2	0	0	0	0	1	0	0	1	4	1	0	1	0	0	0
	k__Bacteria; p__Proteobacteria; c__Alphaproteobacteria; o__Rhizobiales; f__Brucellaceae; g__Ochrobactrum; s__Unclassified_Ochrobactrum	otu7841	1	4	0	0	0	0	4	0	0	0	0	0	0	0	0	1	4	0	0	1	2	1	0	5	4	1	7	1	7	1	0	1	0	0	0	0	2	2	0	1	2	2	3	2	0	0	0
	k__Bacteria; p__Proteobacteria; c__Alphaproteobacteria; o__Rhizobiales; f__Brucellaceae; g__Ochrobactrum; s__Unclassified_Ochrobactrum	otu101173	0	2	0	0	0	0	0	2	1	0	0	1	3	0	1	0	0	1	1	0	3	5	0	0	0	0	1	0	0	1	0	2	0	0	0	2	0	0	0	0	0	0	0	1	0	0	0
	k__Bacteria; p__Proteobacteria; c__Alphaproteobacteria; o__Rhizobiales; f__Brucellaceae; g__Ochrobactrum; s__Unclassified_Ochrobactrum	otu340862	1	1	2	0	1	0	2	1	0	0	1	0	2	1	0	0	8	2	0	0	1	3	1	0	2	1	3	1	0	0	0	1	1	0	0	3	1	0	0	1	3	2	1	0	0	0	0
	k__Bacteria; p__Proteobacteria; c__Alphaproteobacteria; o__Rhizobiales; f__Brucellaceae; g__Ochrobactrum; s__Unclassified_Ochrobactrum	otu289188	1	0	1	0	0	0	0	1	1	0	0	1	0	1	0	2	2	0	1	2	0	1	0	1	1	0	2	0	1	0	1	1	0	0	0	2	0	0	1	0	1	0	1	2	0	0	0
	k__Bacteria; p__Proteobacteria; c__Alphaproteobacteria; o__Rhizobiales; f__Brucellaceae; g__Ochrobactrum; s__Unclassified_Ochrobactrum	otu3553	1	1	1	0	1	0	1	0	0	0	0	1	0	0	0	0	6	0	0	0	1	3	0	0	1	0	5	1	1	1	2	3	0	0	0	0	2	0	4	2	0	2	2	1	0	0	0
	k__Bacteria; p__Proteobacteria; c__Alphaproteobacteria; o__Rhizobiales; f__Brucellaceae; g__Ochrobactrum; s__Unclassified_Ochrobactrum	otu325539	1	0	0	0	0	0	2	3	1	0	0	0	0	0	0	1	5	0	1	0	4	2	0	1	0	0	2	1	0	1	0	1	0	0	0	0	1	0	0	1	2	0	1	0	0	0	0
	k__Bacteria; p__Proteobacteria; c__Alphaproteobacteria; o__Rhizobiales; f__Brucellaceae; g__Ochrobactrum; s__Unclassified_Ochrobactrum	otu76070	0	1	0	0	0	0	0	0	0	0	0	1	0	0	0	0	0	0	0	0	1	1	0	0	0	0	0	0	0	0	4	0	0	1	0	0	0	0	0	0	0	0	0	0	0	0	1
	k__Bacteria; p__Proteobacteria; c__Alphaproteobacteria; o__Rhizobiales; f__Brucellaceae; g__Ochrobactrum; s__Unclassified_Ochrobactrum	otu73382	0	0	1	0	0	0	1	0	1	0	0	2	0	0	0	1	3	0	0	1	4	1	2	0	0	0	3	2	4	0	0	1	0	0	0	1	1	1	2	0	4	0	0	1	0	0	0
	k__Bacteria; p__Proteobacteria; c__Alphaproteobacteria; o__Rhizobiales; f__Brucellaceae; g__Ochrobactrum; s__Unclassified_Ochrobactrum	otu134167	0	1	1	0	1	3	0	1	1	0	0	1	0	0	0	0	7	1	2	0	2	0	2	0	0	0	2	1	2	0	0	1	0	0	0	0	2	0	1	1	0	1	1	2	0	0	0
	k__Bacteria; p__Proteobacteria; c__Alphaproteobacteria; o__Rhizobiales; f__Brucellaceae; g__Ochrobactrum; s__Unclassified_Ochrobactrum	otu289019	1	0	0	0	2	2	3	1	1	0	0	0	0	1	3	0	3	2	0	0	1	1	0	0	1	0	0	0	1	1	0	0	0	0	1	0	2	0	2	1	1	2	1	3	0	0	0
	k__Bacteria; p__Proteobacteria; c__Alphaproteobacteria; o__Rhizobiales; f__Brucellaceae; g__Ochrobactrum; s__Unclassified_Ochrobactrum	otu32959	0	2	0	0	0	0	0	1	0	0	0	0	0	0	0	0	0	0	0	0	1	2	0	0	0	0	0	0	0	0	2	0	0	0	0	1	0	0	0	0	0	0	0	1	0	0	0
	k__Bacteria; p__Proteobacteria; c__Alphaproteobacteria; o__Rhizobiales; f__Brucellaceae; g__Ochrobactrum; s__Unclassified_Ochrobactrum	otu179367	1	0	1	0	0	0	0	0	1	1	1	0	0	1	0	0	2	1	3	0	0	0	0	0	0	2	1	0	0	1	1	0	0	1	1	0	0	0	0	0	2	1	0	1	0	0	0
	k__Bacteria; p__Proteobacteria; c__Alphaproteobacteria; o__Rhizobiales; f__Brucellaceae; g__Ochrobactrum; s__Unclassified_Ochrobactrum	otu355847	0	0	0	1	0	1	0	2	0	1	0	1	4	0	0	0	0	0	0	0	3	1	0	0	0	0	0	0	0	0	0	0	0	2	2	2	0	1	0	0	0	0	0	0	0	0	0
	k__Bacteria; p__Proteobacteria; c__Alphaproteobacteria; o__Rhizobiales; f__Brucellaceae; g__Ochrobactrum; s__Unclassified_Ochrobactrum	otu49490	0	0	0	0	1	0	2	4	2	0	0	0	0	1	0	0	0	0	1	0	2	2	1	0	0	0	2	0	1	1	2	1	0	0	2	1	2	0	1	2	1	1	0	1	0	0	0
	k__Bacteria; p__Proteobacteria; c__Alphaproteobacteria; o__Rhizobiales; f__Brucellaceae; g__Ochrobactrum; s__Unclassified_Ochrobactrum	otu133900	0	2	1	0	3	1	0	0	0	0	0	0	0	0	0	0	0	0	1	0	3	1	8	0	1	0	1	1	0	0	0	0	0	1	2	1	0	1	0	0	0	0	0	0	0	0	0
	k__Bacteria; p__Proteobacteria; c__Alphaproteobacteria; o__Rhizobiales; f__Brucellaceae; g__Ochrobactrum; s__Unclassified_Ochrobactrum	otu51208	0	1	1	0	0	0	2	1	0	0	0	1	0	0	0	0	4	0	1	0	2	2	0	4	1	0	0	2	0	0	0	1	1	0	0	0	2	1	0	0	2	1	0	1	0	0	0
	k__Bacteria; p__Proteobacteria; c__Alphaproteobacteria; o__Rhizobiales; f__Brucellaceae; g__Ochrobactrum; s__Unclassified_Ochrobactrum	otu156198	0	0	0	0	0	0	1	0	1	0	0	0	0	1	0	0	0	0	1	2	0	1	0	0	1	0	3	0	0	0	1	1	0	0	2	0	4	0	0	2	1	1	0	0	0	0	0
	k__Bacteria; p__Proteobacteria; c__Alphaproteobacteria; o__Rhizobiales; f__Brucellaceae; g__Ochrobactrum; s__Unclassified_Ochrobactrum	otu116667	0	0	0	0	0	0	1	0	0	0	0	0	0	1	0	0	1	0	0	0	0	3	0	0	0	49	1	2	1	0	0	0	0	0	0	0	0	0	0	0	2	0	0	0	0	0	1
	k__Bacteria; p__Proteobacteria; c__Alphaproteobacteria; o__Rhizobiales; f__Brucellaceae; g__Ochrobactrum; s__Unclassified_Ochrobactrum	otu209714	0	0	0	0	0	1	0	0	0	0	0	1	1	0	1	0	3	2	3	0	0	0	0	0	0	0	0	0	2	0	0	0	0	0	1	1	8	0	0	0	1	1	0	1	0	0	0
	k__Bacteria; p__Proteobacteria; c__Alphaproteobacteria; o__Rhizobiales; f__Brucellaceae; g__Ochrobactrum; s__Unclassified_Ochrobactrum	otu56449	0	3	2	0	1	1	0	0	0	0	0	1	1	0	1	0	2	1	0	1	1	0	2	1	1	0	1	0	0	2	0	2	0	0	0	0	1	0	2	1	0	1	0	0	0	0	0
	k__Bacteria; p__Proteobacteria; c__Alphaproteobacteria; o__Rhizobiales; f__Brucellaceae; g__Ochrobactrum; s__Unclassified_Ochrobactrum	otu75239	0	1	2	0	0	0	0	1	0	0	0	0	1	0	1	0	2	0	0	0	1	0	2	0	0	0	0	0	1	0	0	0	0	0	0	1	1	0	0	2	2	2	1	1	0	0	0
	k__Bacteria; p__Proteobacteria; c__Alphaproteobacteria; o__Rhizobiales; f__Brucellaceae; g__Ochrobactrum; s__Unclassified_Ochrobactrum	otu282730	0	1	0	0	3	0	4	0	0	0	0	0	0	0	0	0	2	1	5	1	0	2	0	2	2	0	4	1	0	0	0	1	0	0	0	1	1	0	1	0	0	2	0	1	0	0	0
	k__Bacteria; p__Proteobacteria; c__Alphaproteobacteria; o__Rhizobiales; f__Brucellaceae; g__Ochrobactrum; s__Unclassified_Ochrobactrum	otu66684	1	0	0	0	0	0	2	0	0	0	0	0	0	1	1	0	5	0	0	0	1	0	1	1	1	0	0	2	1	0	0	0	1	0	0	0	4	0	0	1	3	4	0	2	0	0	0
	k__Bacteria; p__Proteobacteria; c__Alphaproteobacteria; o__Rhizobiales; f__Brucellaceae; g__Ochrobactrum; s__Unclassified_Ochrobactrum	otu239936	0	0	0	0	2	0	2	1	0	1	0	1	1	1	1	1	1	0	0	0	1	0	0	0	1	1	2	1	0	0	0	0	1	0	1	1	1	0	1	2	0	4	2	3	0	0	0
	k__Bacteria; p__Proteobacteria; c__Alphaproteobacteria; o__Rhizobiales; f__Brucellaceae; g__Ochrobactrum; s__Unclassified_Ochrobactrum	otu337326	0	2	0	0	2	0	2	0	1	0	0	0	0	1	0	0	4	0	2	0	0	1	0	2	2	0	2	0	1	0	0	0	1	0	0	0	3	2	1	1	5	2	2	0	0	0	0
	k__Bacteria; p__Proteobacteria; c__Alphaproteobacteria; o__Rhizobiales; f__Brucellaceae; g__Ochrobactrum; s__Unclassified_Ochrobactrum	otu354926	0	0	0	0	1	0	0	0	0	0	0	0	0	0	0	0	0	0	0	0	0	0	0	0	0	0	0	0	0	2	5	0	0	0	0	0	0	0	0	0	0	0	0	0	0	0	0
	k__Bacteria; p__Proteobacteria; c__Alphaproteobacteria; o__Rhizobiales; f__Brucellaceae; g__Ochrobactrum; s__Unclassified_Ochrobactrum	otu71435	0	0	1	0	0	0	3	0	0	0	0	0	0	0	0	1	7	1	1	2	0	0	1	2	0	1	2	0	2	0	0	0	0	0	0	1	1	0	0	3	3	2	2	2	0	0	0
	k__Bacteria; p__Proteobacteria; c__Alphaproteobacteria; o__Rhizobiales; f__Brucellaceae; g__Ochrobactrum; s__Unclassified_Ochrobactrum	otu315323	0	0	1	0	0	0	0	1	1	0	0	0	0	0	0	0	7	0	2	0	0	1	1	1	1	0	0	0	3	0	0	0	0	0	1	0	2	0	0	3	2	1	2	2	0	0	0
	k__Bacteria; p__Proteobacteria; c__Alphaproteobacteria; o__Rhizobiales; f__Brucellaceae; g__Ochrobactrum; s__Unclassified_Ochrobactrum	otu327974	1	0	2	0	0	0	0	0	1	0	0	0	1	2	1	0	4	1	5	0	3	1	0	1	0	1	0	0	1	1	0	1	0	1	0	0	0	0	0	0	3	1	1	1	0	0	0
	k__Bacteria; p__Proteobacteria; c__Alphaproteobacteria; o__Rhizobiales; f__Brucellaceae; g__Ochrobactrum; s__Unclassified_Ochrobactrum	otu354666	0	0	0	0	0	0	3	0	0	0	0	0	0	0	0	0	5	0	0	1	2	0	0	0	1	0	1	0	0	0	1	0	0	0	2	1	1	0	1	0	0	0	0	0	0	0	0
	k__Bacteria; p__Proteobacteria; c__Alphaproteobacteria; o__Rhizobiales; f__Brucellaceae; g__Ochrobactrum; s__Unclassified_Ochrobactrum	otu362677	1	4	0	0	0	0	0	0	0	0	0	0	2	1	0	0	1	0	0	0	3	1	0	1	0	0	2	0	0	0	1	1	1	0	0	1	0	0	0	3	5	2	1	1	0	0	0
	k__Bacteria; p__Proteobacteria; c__Alphaproteobacteria; o__Rhizobiales; f__Brucellaceae; g__Ochrobactrum; s__Unclassified_Ochrobactrum	otu76756	1	0	1	0	2	0	1	2	1	0	0	0	0	0	0	0	4	1	0	1	1	2	0	1	0	0	4	2	1	1	0	0	0	0	0	0	1	3	1	2	2	0	1	0	0	0	0
	k__Bacteria; p__Proteobacteria; c__Alphaproteobacteria; o__Rhizobiales; f__Brucellaceae; g__Ochrobactrum; s__Unclassified_Ochrobactrum	otu111478	0	1	0	0	0	0	3	0	0	0	0	0	0	0	0	0	2	1	0	0	2	1	0	0	0	1	0	1	0	0	1	1	0	0	0	3	1	2	0	1	2	2	0	1	0	0	0
	k__Bacteria; p__Proteobacteria; c__Alphaproteobacteria; o__Rhizobiales; f__Brucellaceae; g__Ochrobactrum; s__Unclassified_Ochrobactrum	otu274723	0	2	0	0	1	2	1	0	0	0	1	3	2	0	0	1	4	0	0	0	1	1	0	0	0	1	1	0	0	0	0	1	0	1	0	0	0	1	0	1	0	0	0	0	0	0	0
	k__Bacteria; p__Proteobacteria; c__Alphaproteobacteria; o__Rhizobiales; f__Brucellaceae; g__Ochrobactrum; s__Unclassified_Ochrobactrum	otu310593	0	0	1	0	0	1	1	0	0	1	0	0	0	0	0	0	1	1	0	0	0	1	7	0	0	0	0	0	0	0	0	1	0	0	0	2	0	0	0	0	0	0	0	0	0	0	0
	k__Bacteria; p__Proteobacteria; c__Alphaproteobacteria; o__Rhizobiales; f__Brucellaceae; g__Ochrobactrum; s__Unclassified_Ochrobactrum	otu329510	0	0	0	0	0	0	0	0	0	0	0	1	0	0	0	0	2	0	1	0	1	0	0	1	0	0	0	1	0	1	1	1	0	0	1	0	0	0	0	0	2	0	0	3	0	0	0
	k__Bacteria; p__Proteobacteria; c__Alphaproteobacteria; o__Rhizobiales; f__Brucellaceae; g__Ochrobactrum; s__Unclassified_Ochrobactrum	otu127197	0	0	1	0	0	1	1	0	0	0	0	0	1	0	0	0	0	0	0	0	1	2	1	0	0	1	2	0	0	2	2	0	0	0	0	1	2	0	0	0	0	0	1	0	0	0	0
	k__Bacteria; p__Proteobacteria; c__Alphaproteobacteria; o__Rhizobiales; f__Brucellaceae; g__Ochrobactrum; s__Unclassified_Ochrobactrum	otu212569	1	1	0	0	1	0	1	1	0	0	1	0	0	0	0	1	2	0	0	0	1	1	0	1	0	0	3	0	1	1	2	0	0	0	2	1	2	0	1	0	3	0	1	1	0	0	0
	k__Bacteria; p__Proteobacteria; c__Alphaproteobacteria; o__Rhizobiales; f__Brucellaceae; g__Ochrobactrum; s__Unclassified_Ochrobactrum	otu232704	1	0	1	0	0	0	1	0	1	1	0	0	0	0	0	0	2	0	1	0	1	1	0	0	1	0	2	0	1	0	1	1	0	0	0	0	1	0	0	1	2	0	1	0	0	0	0
	k__Bacteria; p__Proteobacteria; c__Alphaproteobacteria; o__Rhizobiales; f__Brucellaceae; g__Ochrobactrum; s__Unclassified_Ochrobactrum	otu234455	0	0	0	0	1	0	1	0	0	0	0	1	0	0	1	0	3	0	0	1	0	0	0	1	1	0	1	1	2	0	0	0	0	0	0	0	1	0	0	2	1	3	0	1	0	0	0
	k__Bacteria; p__Proteobacteria; c__Alphaproteobacteria; o__Rhizobiales; f__Brucellaceae; g__Ochrobactrum; s__Unclassified_Ochrobactrum	otu299409	0	0	1	0	0	0	1	0	0	0	0	1	0	0	0	0	1	0	1	0	0	1	1	0	0	0	0	0	0	1	0	2	0	0	0	0	2	1	1	0	2	0	3	2	0	0	0
	k__Bacteria; p__Proteobacteria; c__Alphaproteobacteria; o__Rhizobiales; f__Brucellaceae; g__Ochrobactrum; s__Unclassified_Ochrobactrum	otu305994	0	2	1	0	0	0	0	0	0	0	0	1	0	0	0	0	0	0	0	0	1	1	0	0	0	0	0	0	0	0	0	0	0	0	0	0	0	0	0	0	0	0	0	0	0	0	0
	k__Bacteria; p__Proteobacteria; c__Alphaproteobacteria; o__Rhizobiales; f__Brucellaceae; g__Ochrobactrum; s__Unclassified_Ochrobactrum	otu102292	1	0	2	0	1	0	0	0	1	0	0	0	0	1	0	0	3	1	1	0	1	1	0	0	1	1	0	0	2	1	0	0	0	0	1	1	0	0	1	0	2	1	1	1	0	0	0
	k__Bacteria; p__Proteobacteria; c__Alphaproteobacteria; o__Rhizobiales; f__Brucellaceae; g__Ochrobactrum; s__Unclassified_Ochrobactrum	otu65275	0	0	0	0	0	0	1	1	0	1	0	0	0	1	1	0	4	2	3	1	2	0	0	0	0	0	0	0	2	0	0	1	0	0	0	0	1	0	4	1	0	1	3	2	0	0	0
	k__Bacteria; p__Proteobacteria; c__Alphaproteobacteria; o__Rhizobiales; f__Brucellaceae; g__Ochrobactrum; s__Unclassified_Ochrobactrum	otu102763	0	1	1	0	0	0	0	1	0	1	0	0	0	0	1	1	1	0	0	0	0	1	0	0	0	0	0	0	1	1	0	0	1	1	0	2	1	1	0	3	3	0	0	2	0	0	0
k__Bacteria; p__Proteobacteria; c__Alphaproteobacteria; o__Rhizobiales; f__Hyphomicrobiaceae; g__Devosia	k__Bacteria; p__Proteobacteria; c__Alphaproteobacteria; o__Rhizobiales; f__Hyphomicrobiaceae; g__Devosia; s__Unclassified_Devosia	otu298251	12	8	0	0	0	6	0	0	0	2	0	2	0	0	0	0	0	0	0	0	0	0	0	0	0	0	0	0	0	0	0	0	0	3	0	0	0	4	0	0	0	0	0	8	0	0	0
k__Bacteria; p__Proteobacteria; c__Alphaproteobacteria; o__Rhizobiales; f__Methylobacteriaceae; g__Methylobacterium	k__Bacteria; p__Proteobacteria; c__Alphaproteobacteria; o__Rhizobiales; f__Methylobacteriaceae; g__Methylobacterium; s__Methylobacterium_adhaesivum	otu184149	0	0	0	0	0	0	0	2	0	1	26	0	0	0	0	5	1	0	0	0	0	0	0	0	0	11	0	0	0	0	0	0	0	1	2	0	0	8	0	0	0	0	5	0	0	0	0
	k__Bacteria; p__Proteobacteria; c__Alphaproteobacteria; o__Rhizobiales; f__Methylobacteriaceae; g__Methylobacterium; s__Methylobacterium_hispanicum	otu28571	0	1	0	0	0	0	0	8	0	0	3	1	3	0	0	0	0	0	0	0	1	1	0	1	0	0	0	0	2	5	3	2	0	0	2	0	0	0	0	0	0	0	0	0	0	0	0
	k__Bacteria; p__Proteobacteria; c__Alphaproteobacteria; o__Rhizobiales; f__Methylobacteriaceae; g__Methylobacterium; s__Methylobacterium_komagatae	otu318410	0	12	16	0	2	0	32	51	49	31	46	60	69	74	0	45	0	23	10	0	3	9	10	22	12	0	0	8	0	94	45	15	20	32	42	54	0	3	0	25	13	11	28	38	0	0	0
	k__Bacteria; p__Proteobacteria; c__Alphaproteobacteria; o__Rhizobiales; f__Methylobacteriaceae; g__Methylobacterium; s__Methylobacterium_komagatae	otu267491	0	0	0	0	0	0	0	18	0	7	0	14	0	0	0	3	0	0	0	2	0	0	0	8	0	0	0	0	0	20	13	0	1	7	8	4	0	0	0	0	0	0	0	0	0	0	0
	k__Bacteria; p__Proteobacteria; c__Alphaproteobacteria; o__Rhizobiales; f__Methylobacteriaceae; g__Methylobacterium; s__Unclassified_Methylobacterium	otu54718	21	25	40	0	29	9	88	68	90	52	65	48	31	97	49	11	111	120	63	6	78	54	11	16	20	46	49	16	8	107	58	87	25	60	77	94	30	29	22	56	46	39	54	49	0	0	0
	k__Bacteria; p__Proteobacteria; c__Alphaproteobacteria; o__Rhizobiales; f__Methylobacteriaceae; g__Methylobacterium; s__Unclassified_Methylobacterium	otu251137	17	8	0	0	2	0	18	36	9	16	13	16	23	20	4	16	2	11	0	0	14	17	1	110	7	0	1	3	82	41	8	17	9	8	23	17	0	3	0	0	0	0	16	10	0	0	0
	k__Bacteria; p__Proteobacteria; c__Alphaproteobacteria; o__Rhizobiales; f__Methylobacteriaceae; g__Methylobacterium; s__Unclassified_Methylobacterium	otu203602	3	8	1	0	5	2	5	7	7	3	5	10	8	5	2	4	11	4	4	1	13	0	1	3	0	17	4	0	0	7	13	4	0	1	10	6	6	3	2	4	12	0	5	0	0	0	0
	k__Bacteria; p__Proteobacteria; c__Alphaproteobacteria; o__Rhizobiales; f__Methylobacteriaceae; g__Methylobacterium; s__Unclassified_Methylobacterium	otu106398	3	1	0	0	2	0	6	13	0	0	4	3	8	10	2	6	2	4	0	0	5	6	0	40	1	0	2	1	53	9	3	5	3	2	9	5	0	2	0	0	0	0	6	11	0	0	0
	k__Bacteria; p__Proteobacteria; c__Alphaproteobacteria; o__Rhizobiales; f__Methylobacteriaceae; g__Methylobacterium; s__Unclassified_Methylobacterium	otu166386	3	2	0	0	1	2	5	0	7	2	2	5	4	1	0	1	8	6	3	0	4	1	2	0	0	9	2	0	0	2	3	5	1	1	5	0	3	3	3	5	8	0	6	0	0	0	0
	k__Bacteria; p__Proteobacteria; c__Alphaproteobacteria; o__Rhizobiales; f__Methylobacteriaceae; g__Methylobacterium; s__Unclassified_Methylobacterium	otu271941	0	0	1	0	1	1	0	10	9	5	2	3	0	0	0	0	0	1	1	0	1	4	0	0	0	0	1	0	0	4	6	2	0	2	6	5	0	2	0	0	0	0	0	0	0	0	0
	k__Bacteria; p__Proteobacteria; c__Alphaproteobacteria; o__Rhizobiales; f__Methylobacteriaceae; g__Methylobacterium; s__Unclassified_Methylobacterium	otu251795	8	6	0	0	3	0	0	1	4	6	4	9	17	0	1	5	0	13	0	0	2	1	0	27	2	0	2	0	48	5	0	1	3	1	4	0	0	0	0	0	0	0	3	4	0	0	0
	k__Bacteria; p__Proteobacteria; c__Alphaproteobacteria; o__Rhizobiales; f__Methylobacteriaceae; g__Methylobacterium; s__Unclassified_Methylobacterium	otu119257	0	0	0	0	0	1	0	1	0	0	1	0	5	0	0	0	0	0	0	1	0	4	0	1	5	13	0	6	0	1	0	0	7	0	0	0	33	1	0	0	0	0	0	4	0	0	0
	k__Bacteria; p__Proteobacteria; c__Alphaproteobacteria; o__Rhizobiales; f__Methylobacteriaceae; g__Methylobacterium; s__Unclassified_Methylobacterium	otu3283	0	0	0	0	0	0	0	9	0	0	30	0	0	0	0	2	1	0	0	0	0	1	0	0	0	0	0	0	0	0	0	0	0	0	3	0	0	0	0	0	0	0	4	0	0	0	0
	k__Bacteria; p__Proteobacteria; c__Alphaproteobacteria; o__Rhizobiales; f__Methylobacteriaceae; g__Methylobacterium; s__Unclassified_Methylobacterium	otu120910	0	2	1	0	0	0	0	1	2	1	1	1	1	0	0	0	0	0	0	0	0	1	0	0	0	0	0	0	0	2	2	5	0	0	1	2	0	0	0	0	0	0	0	0	0	0	0
k__Bacteria; p__Proteobacteria; c__Alphaproteobacteria; o__Rhizobiales; f__Phyllobacteriaceae; g__Phyllobacterium	k__Bacteria; p__Proteobacteria; c__Alphaproteobacteria; o__Rhizobiales; f__Phyllobacteriaceae; g__Phyllobacterium; s__Unclassified_Phyllobacterium	otu48283	6	6	23	0	14	29	12	11	13	9	10	2	18	0	5	3	78	0	10	9	10	13	13	40	11	17	40	6	67	29	10	15	12	1	2	17	0	5	60	10	25	49	35	8	0	0	0
	k__Bacteria; p__Proteobacteria; c__Alphaproteobacteria; o__Rhizobiales; f__Phyllobacteriaceae; g__Phyllobacterium; s__Unclassified_Phyllobacterium	otu344626	0	0	2	0	0	1	0	1	0	0	0	0	1	0	0	0	0	0	0	0	0	0	1	0	0	0	0	0	1	1	2	4	0	0	0	3	0	0	0	0	0	0	0	0	0	0	0
k__Bacteria; p__Proteobacteria; c__Alphaproteobacteria; o__Rhizobiales; f__Rhizobiaceae; g__Rhizobium	k__Bacteria; p__Proteobacteria; c__Alphaproteobacteria; o__Rhizobiales; f__Rhizobiaceae; g__Rhizobium; s__Unclassified_Rhizobium	otu244893	20	0	2	0	8	0	19	0	0	0	0	0	0	0	0	0	2	8	0	0	0	3	0	0	6	0	0	20	0	0	0	0	0	0	0	0	13	11	0	0	0	6	0	15	0	0	0
k__Bacteria; p__Proteobacteria; c__Alphaproteobacteria; o__Rhodobacterales; f__Rhodobacteraceae; g__Paracoccus	k__Bacteria; p__Proteobacteria; c__Alphaproteobacteria; o__Rhodobacterales; f__Rhodobacteraceae; g__Paracoccus; s__Paracoccus_aminovorans	otu357141	0	0	2	0	0	14	0	0	7	0	0	0	1	5	0	5	3	0	1	0	0	5	0	15	4	0	23	22	0	0	0	0	0	0	1	1	0	32	0	0	10	0	9	0	0	0	0
	k__Bacteria; p__Proteobacteria; c__Alphaproteobacteria; o__Rhodobacterales; f__Rhodobacteraceae; g__Paracoccus; s__Paracoccus_aminovorans	otu309327	0	0	0	0	0	0	0	0	0	0	0	0	0	0	0	3	1	0	0	0	6	1	0	2	0	9	0	0	0	0	0	0	0	0	25	0	0	0	0	0	0	0	0	9	0	0	0
	k__Bacteria; p__Proteobacteria; c__Alphaproteobacteria; o__Rhodobacterales; f__Rhodobacteraceae; g__Paracoccus; s__Paracoccus_marcusii	otu292836	3	0	0	0	0	10	5	0	8	0	0	0	0	0	0	0	0	5	0	0	0	0	1	0	0	0	2	0	0	0	0	0	0	0	0	2	0	2	0	0	0	0	41	0	0	0	0
	k__Bacteria; p__Proteobacteria; c__Alphaproteobacteria; o__Rhodobacterales; f__Rhodobacteraceae; g__Paracoccus; s__Unclassified_Paracoccus	otu305750	0	0	0	0	0	0	0	0	0	0	0	0	0	0	0	0	4	0	0	0	13	0	0	0	0	0	0	2	0	0	0	0	0	0	2	6	0	14	0	1	0	0	0	29	0	0	0
	k__Bacteria; p__Proteobacteria; c__Alphaproteobacteria; o__Rhodobacterales; f__Rhodobacteraceae; g__Paracoccus; s__Unclassified_Paracoccus	otu198756	0	0	0	0	0	1	0	0	0	0	0	0	2	0	0	0	0	0	0	0	1	0	0	0	0	0	0	0	0	0	7	0	0	0	0	0	0	5	0	0	0	0	0	4	0	0	0
	k__Bacteria; p__Proteobacteria; c__Alphaproteobacteria; o__Rhodobacterales; f__Rhodobacteraceae; g__Paracoccus; s__Unclassified_Paracoccus	otu31482	0	0	0	0	0	0	0	0	0	0	0	0	15	0	0	0	0	0	0	0	0	0	0	0	0	0	0	0	0	0	0	0	0	0	0	0	0	0	0	0	0	0	0	0	0	0	0
	k__Bacteria; p__Proteobacteria; c__Alphaproteobacteria; o__Rhodobacterales; f__Rhodobacteraceae; g__Paracoccus; s__Unclassified_Paracoccus	otu228959	0	0	0	0	0	0	0	0	0	0	0	0	0	0	0	0	0	0	0	0	0	0	0	0	0	0	0	0	0	0	0	0	0	0	0	0	0	0	0	0	0	0	0	0	0	0	0
k__Bacteria; p__Proteobacteria; c__Alphaproteobacteria; o__Sphingomonadales; f__Sphingomonadaceae; g__Novosphingobium	k__Bacteria; p__Proteobacteria; c__Alphaproteobacteria; o__Sphingomonadales; f__Sphingomonadaceae; g__Novosphingobium; s__Novosphingobium_capsulatum	otu149335	0	0	0	0	0	0	0	0	0	2	3	0	0	0	7	5	1	0	0	0	0	3	0	0	3	0	5	0	0	0	0	25	0	0	0	2	0	0	0	0	0	0	0	0	0	0	0
	k__Bacteria; p__Proteobacteria; c__Alphaproteobacteria; o__Sphingomonadales; f__Sphingomonadaceae; g__Novosphingobium; s__Unclassified_Novosphingobium	otu213440	0	1	1	0	0	3	6	0	0	0	0	0	0	0	4	0	13	0	0	1	0	4	8	0	11	6	14	4	0	0	0	0	0	0	0	0	51	1	8	0	0	1	0	0	0	0	0
	k__Bacteria; p__Proteobacteria; c__Alphaproteobacteria; o__Sphingomonadales; f__Sphingomonadaceae; g__Novosphingobium; s__Unclassified_Novosphingobium	otu285073	0	1	2	0	0	6	4	0	0	0	0	0	0	0	2	0	15	0	0	0	0	4	3	0	3	0	11	0	0	0	0	0	0	0	0	0	26	0	6	0	0	2	0	0	0	0	0
	k__Bacteria; p__Proteobacteria; c__Alphaproteobacteria; o__Sphingomonadales; f__Sphingomonadaceae; g__Novosphingobium; s__Unclassified_Novosphingobium	otu16225	0	2	0	0	0	1	2	0	0	0	0	0	0	0	0	0	12	0	0	0	0	0	0	0	3	0	5	0	0	0	0	0	0	0	0	0	13	0	2	0	0	2	0	0	0	0	0
	k__Bacteria; p__Proteobacteria; c__Alphaproteobacteria; o__Sphingomonadales; f__Sphingomonadaceae; g__Novosphingobium; s__Unclassified_Novosphingobium	otu263506	0	0	0	0	0	0	0	0	0	0	0	0	0	0	0	8	2	0	0	0	0	0	0	0	0	0	0	12	0	0	0	0	0	0	0	0	0	0	0	0	0	0	0	0	0	0	0
k__Bacteria; p__Proteobacteria; c__Alphaproteobacteria; o__Sphingomonadales; f__Sphingomonadaceae; g__Sphingobium	k__Bacteria; p__Proteobacteria; c__Alphaproteobacteria; o__Sphingomonadales; f__Sphingomonadaceae; g__Sphingobium; s__Unclassified_Sphingobium	otu282845	0	2	0	0	0	0	7	0	0	0	0	1	0	0	0	0	5	12	0	8	16	5	6	0	10	0	0	13	0	0	0	0	0	0	0	0	0	5	12	7	24	0	21	0	0	0	0
	k__Bacteria; p__Proteobacteria; c__Alphaproteobacteria; o__Sphingomonadales; f__Sphingomonadaceae; g__Sphingobium; s__Unclassified_Sphingobium	otu353961	0	0	0	0	0	0	0	0	0	0	0	1	2	0	0	0	0	0	0	0	0	0	0	0	0	0	0	2	0	0	0	0	0	0	0	0	0	0	0	0	0	0	0	0	0	0	0
	k__Bacteria; p__Proteobacteria; c__Alphaproteobacteria; o__Sphingomonadales; f__Sphingomonadaceae; g__Sphingobium; s__Unclassified_Sphingobium	otu22251	0	0	0	0	0	0	0	0	0	0	0	0	0	0	0	0	0	0	0	0	0	0	0	0	0	0	0	1	0	0	0	0	0	0	0	0	0	0	0	0	0	0	0	0	0	0	0
	k__Bacteria; p__Proteobacteria; c__Alphaproteobacteria; o__Sphingomonadales; f__Sphingomonadaceae; g__Sphingobium; s__Unclassified_Sphingobium	otu359424	0	0	0	0	0	0	0	0	0	0	0	0	0	0	0	0	0	0	0	0	0	2	0	0	0	0	0	0	0	0	0	0	0	0	0	0	0	0	0	0	0	0	0	0	0	0	0
	k__Bacteria; p__Proteobacteria; c__Alphaproteobacteria; o__Sphingomonadales; f__Sphingomonadaceae; g__Sphingobium; s__Unclassified_Sphingobium	otu325221	0	0	0	0	0	0	0	0	0	0	0	2	0	0	0	0	0	0	0	0	0	0	0	0	0	0	0	2	0	0	0	0	0	0	0	0	0	0	0	0	0	0	0	0	0	0	0
	k__Bacteria; p__Proteobacteria; c__Alphaproteobacteria; o__Sphingomonadales; f__Sphingomonadaceae; g__Sphingomonas; s__Sphingomonas_asaccharolytica	otu58995	0	1	0	0	1	0	0	3	3	1	0	3	2	0	0	0	0	0	0	0	0	0	0	0	0	0	0	0	0	3	0	3	0	0	5	4	0	0	0	0	0	0	0	1	0	0	0
	k__Bacteria; p__Proteobacteria; c__Alphaproteobacteria; o__Sphingomonadales; f__Sphingomonadaceae; g__Sphingomonas; s__Sphingomonas_azotifigens	otu53035	18	14	9	0	3	3	11	6	2	2	7	2	0	9	4	10	5	62	0	3	49	23	0	39	7	19	22	6	0	2	1	11	0	3	0	1	13	1382	1	10	0	5	22	17	0	0	0
	k__Bacteria; p__Proteobacteria; c__Alphaproteobacteria; o__Sphingomonadales; f__Sphingomonadaceae; g__Sphingomonas; s__Sphingomonas_azotifigens	otu179552	8	0	6	0	0	0	2	3	2	1	4	0	0	3	0	13	0	22	0	0	15	7	0	16	0	7	16	2	0	0	3	9	1	1	0	3	0	764	0	4	0	0	8	2	0	0	0
	k__Bacteria; p__Proteobacteria; c__Alphaproteobacteria; o__Sphingomonadales; f__Sphingomonadaceae; g__Sphingomonas; s__Sphingomonas_azotifigens	otu153860	9	2	5	0	0	0	1	5	2	3	2	0	0	4	1	7	1	26	0	1	19	14	0	22	3	9	9	2	0	0	2	9	1	2	0	2	2	805	0	4	0	0	12	4	0	0	0
	k__Bacteria; p__Proteobacteria; c__Alphaproteobacteria; o__Sphingomonadales; f__Sphingomonadaceae; g__Sphingomonas; s__Sphingomonas_azotifigens	otu310055	6	2	3	0	0	0	4	1	1	1	2	1	0	1	1	5	0	14	0	0	16	6	0	18	1	7	9	2	0	1	0	4	0	3	0	2	5	481	0	4	0	0	4	7	0	0	0
	k__Bacteria; p__Proteobacteria; c__Alphaproteobacteria; o__Sphingomonadales; f__Sphingomonadaceae; g__Sphingomonas; s__Sphingomonas_azotifigens	otu145114	1	4	0	0	2	1	4	0	0	0	1	0	0	1	0	0	0	0	0	0	8	3	0	6	4	7	4	3	0	0	0	0	1	0	0	0	7	48	0	8	0	9	4	2	0	0	0
	k__Bacteria; p__Proteobacteria; c__Alphaproteobacteria; o__Sphingomonadales; f__Sphingomonadaceae; g__Sphingomonas; s__Sphingomonas_azotifigens	otu304086	0	0	2	0	0	0	0	0	0	1	0	0	0	0	0	0	0	3	0	0	3	1	0	2	1	1	0	0	0	0	0	0	0	0	0	1	0	64	0	0	0	0	1	2	0	0	0
	k__Bacteria; p__Proteobacteria; c__Alphaproteobacteria; o__Sphingomonadales; f__Sphingomonadaceae; g__Sphingomonas; s__Sphingomonas_azotifigens	otu213772	0	0	0	0	1	0	0	0	0	0	0	0	0	1	0	0	1	1	0	0	3	4	0	1	0	0	0	0	0	0	0	0	0	0	0	1	0	57	0	0	0	0	0	0	0	0	0
	k__Bacteria; p__Proteobacteria; c__Alphaproteobacteria; o__Sphingomonadales; f__Sphingomonadaceae; g__Sphingomonas; s__Sphingomonas_azotifigens	otu11626	0	2	0	0	2	0	0	0	0	0	0	0	0	0	0	0	0	3	0	0	0	3	0	2	2	5	6	3	0	0	0	0	0	0	0	0	0	26	0	1	0	6	1	0	0	0	0
	k__Bacteria; p__Proteobacteria; c__Alphaproteobacteria; o__Sphingomonadales; f__Sphingomonadaceae; g__Sphingomonas; s__Sphingomonas_azotifigens	otu211282	0	0	0	0	0	0	0	0	0	0	0	0	0	0	0	1	0	1	0	0	0	0	0	1	0	0	0	0	0	0	0	0	0	0	0	0	0	20	0	0	0	0	0	0	0	0	0
	k__Bacteria; p__Proteobacteria; c__Alphaproteobacteria; o__Sphingomonadales; f__Sphingomonadaceae; g__Sphingomonas; s__Sphingomonas_azotifigens	otu118164	0	0	0	0	0	0	0	0	0	0	0	0	0	1	0	0	0	0	0	0	2	1	0	1	0	2	0	0	0	0	0	0	0	0	0	0	0	12	0	0	0	0	0	0	0	0	0
	k__Bacteria; p__Proteobacteria; c__Alphaproteobacteria; o__Sphingomonadales; f__Sphingomonadaceae; g__Sphingomonas; s__Unclassified_Sphingomonas	otu326851	5	15	22	0	42	26	36	49	50	23	62	57	66	46	0	24	87	28	0	9	25	15	19	12	40	27	38	37	14	127	29	97	48	64	35	78	0	11	9	27	81	42	4	21	0	0	1
	k__Bacteria; p__Proteobacteria; c__Alphaproteobacteria; o__Sphingomonadales; f__Sphingomonadaceae; g__Sphingomonas; s__Unclassified_Sphingomonas	otu26214	5	0	1	0	4	3	23	7	3	7	21	6	3	3	0	1	12	4	0	1	4	12	0	3	4	2	2	13	0	20	9	23	5	5	9	9	6	30	7	3	13	28	8	18	0	0	0
	k__Bacteria; p__Proteobacteria; c__Alphaproteobacteria; o__Sphingomonadales; f__Sphingomonadaceae; g__Sphingomonas; s__Unclassified_Sphingomonas	otu130177	9	8	9	0	0	0	0	17	19	12	12	11	38	9	0	31	13	0	12	0	4	0	0	0	5	0	5	9	0	47	1	19	7	5	20	16	16	5	0	0	9	0	0	3	0	0	0
	k__Bacteria; p__Proteobacteria; c__Alphaproteobacteria; o__Sphingomonadales; f__Sphingomonadaceae; g__Sphingomonas; s__Unclassified_Sphingomonas	otu356432	0	0	0	0	0	0	1	5	1	1	2	3	4	0	0	0	0	0	0	0	8	0	0	0	0	0	1	0	0	1	2	3	0	3	4	5	0	48	0	0	0	0	0	0	0	0	0
	k__Bacteria; p__Proteobacteria; c__Alphaproteobacteria; o__Sphingomonadales; f__Sphingomonadaceae; g__Sphingomonas; s__Unclassified_Sphingomonas	otu98623	0	0	0	0	1	0	0	0	0	0	2	0	0	0	0	0	0	0	0	0	0	0	0	0	0	0	0	1	0	1	0	0	0	0	0	0	0	37	0	0	0	0	11	21	0	0	0
	k__Bacteria; p__Proteobacteria; c__Alphaproteobacteria; o__Sphingomonadales; f__Sphingomonadaceae; g__Sphingomonas; s__Unclassified_Sphingomonas	otu261995	0	14	9	0	0	0	10	0	0	3	0	0	0	0	5	0	19	13	0	5	24	0	0	0	5	0	12	0	0	0	0	0	0	0	0	0	18	14	16	12	4	9	2	5	0	0	0
	k__Bacteria; p__Proteobacteria; c__Alphaproteobacteria; o__Sphingomonadales; f__Sphingomonadaceae; g__Sphingomonas; s__Unclassified_Sphingomonas	otu278640	0	0	0	0	0	0	1	1	1	0	0	0	0	0	0	0	0	0	0	0	1	3	1	1	0	0	0	0	0	1	1	3	0	0	0	2	1	73	0	0	0	1	0	0	0	0	0
	k__Bacteria; p__Proteobacteria; c__Alphaproteobacteria; o__Sphingomonadales; f__Sphingomonadaceae; g__Sphingomonas; s__Unclassified_Sphingomonas	otu62355	0	0	0	0	8	0	10	21	4	4	14	1	0	10	9	3	7	7	0	0	0	3	2	0	0	0	9	5	0	23	30	17	2	6	11	4	0	5	3	0	5	0	5	2	0	0	0
	k__Bacteria; p__Proteobacteria; c__Alphaproteobacteria; o__Sphingomonadales; f__Sphingomonadaceae; g__Sphingomonas; s__Unclassified_Sphingomonas	otu59087	5	0	0	0	3	4	5	2	7	4	7	5	1	9	0	0	6	3	1	0	7	11	0	4	3	1	3	0	0	8	4	4	2	1	6	5	5	23	3	0	7	0	2	12	0	0	0
	k__Bacteria; p__Proteobacteria; c__Alphaproteobacteria; o__Sphingomonadales; f__Sphingomonadaceae; g__Sphingomonas; s__Unclassified_Sphingomonas	otu222728	7	0	2	0	0	2	6	5	1	4	5	3	3	8	0	0	0	0	0	0	7	6	0	1	3	2	3	0	0	0	1	6	5	0	6	2	16	19	0	0	0	0	4	3	0	0	0
	k__Bacteria; p__Proteobacteria; c__Alphaproteobacteria; o__Sphingomonadales; f__Sphingomonadaceae; g__Sphingomonas; s__Unclassified_Sphingomonas	otu49545	0	0	6	0	0	0	0	1	7	0	0	3	0	11	8	3	0	0	0	1	0	3	0	0	4	0	0	0	0	9	5	5	0	1	9	6	0	0	0	4	47	12	0	0	0	0	0
	k__Bacteria; p__Proteobacteria; c__Alphaproteobacteria; o__Sphingomonadales; f__Sphingomonadaceae; g__Sphingomonas; s__Unclassified_Sphingomonas	otu46313	0	0	1	0	0	0	7	0	0	0	0	0	0	0	2	0	0	0	0	0	23	8	4	0	0	0	10	0	0	0	0	0	0	0	0	0	0	0	0	0	1	22	0	15	0	0	0
	k__Bacteria; p__Proteobacteria; c__Alphaproteobacteria; o__Sphingomonadales; f__Sphingomonadaceae; g__Sphingomonas; s__Unclassified_Sphingomonas	otu127214	0	0	0	0	0	0	0	0	0	0	0	0	0	0	0	0	0	0	0	0	0	0	0	0	0	0	0	0	0	0	0	0	0	0	0	0	0	21	0	0	0	0	3	3	0	0	0
	k__Bacteria; p__Proteobacteria; c__Alphaproteobacteria; o__Sphingomonadales; f__Sphingomonadaceae; g__Sphingomonas; s__Unclassified_Sphingomonas	otu169568	0	1	0	0	0	0	0	0	0	0	0	1	1	0	0	1	0	4	0	0	2	0	0	0	0	0	0	0	0	0	1	2	0	0	0	0	0	35	0	0	0	0	0	0	0	0	0
	k__Bacteria; p__Proteobacteria; c__Alphaproteobacteria; o__Sphingomonadales; f__Sphingomonadaceae; g__Sphingomonas; s__Unclassified_Sphingomonas	otu253529	0	0	3	0	0	4	6	0	0	0	0	0	0	0	0	0	0	0	0	0	9	0	0	11	3	10	16	13	0	1	0	0	0	0	7	0	9	3	0	0	0	0	13	5	0	0	0
	k__Bacteria; p__Proteobacteria; c__Alphaproteobacteria; o__Sphingomonadales; f__Sphingomonadaceae; g__Sphingomonas; s__Unclassified_Sphingomonas	otu82093	0	0	0	0	0	0	0	0	0	0	0	0	0	0	0	0	0	0	0	0	0	0	0	0	0	0	0	3	0	1	0	0	0	1	0	0	0	27	0	0	0	0	0	14	0	0	0
	k__Bacteria; p__Proteobacteria; c__Alphaproteobacteria; o__Sphingomonadales; f__Sphingomonadaceae; g__Sphingomonas; s__Unclassified_Sphingomonas	otu196236	0	0	0	0	0	0	0	1	0	0	1	1	0	2	0	1	0	0	0	0	0	0	0	1	0	0	0	0	0	0	2	0	0	0	1	0	0	31	0	0	1	0	0	0	0	0	0
	k__Bacteria; p__Proteobacteria; c__Alphaproteobacteria; o__Sphingomonadales; f__Sphingomonadaceae; g__Sphingomonas; s__Unclassified_Sphingomonas	otu194367	0	1	0	0	0	0	0	0	0	0	48	0	0	0	0	0	0	0	0	0	0	1	0	0	4	0	0	0	30	0	0	0	0	0	0	0	14	5	0	0	0	0	0	0	0	0	0
	k__Bacteria; p__Proteobacteria; c__Alphaproteobacteria; o__Sphingomonadales; f__Sphingomonadaceae; g__Sphingomonas; s__Unclassified_Sphingomonas	otu84380	0	2	5	0	0	0	0	0	0	1	0	0	0	0	0	0	0	0	0	0	0	0	0	0	0	0	1	0	0	0	0	0	0	0	0	0	0	14	0	0	0	0	1	0	0	0	0
	k__Bacteria; p__Proteobacteria; c__Alphaproteobacteria; o__Sphingomonadales; f__Sphingomonadaceae; g__Sphingomonas; s__Unclassified_Sphingomonas	otu176351	0	0	0	0	0	0	0	0	0	0	0	0	0	0	0	0	10	1	0	0	7	4	0	0	0	0	11	0	0	0	0	0	0	0	0	0	0	0	0	0	0	0	0	3	0	0	0
	k__Bacteria; p__Proteobacteria; c__Alphaproteobacteria; o__Sphingomonadales; f__Sphingomonadaceae; g__Sphingomonas; s__Unclassified_Sphingomonas	otu69941	0	0	0	0	0	0	0	0	0	0	1	0	0	0	0	0	0	0	0	0	1	1	0	0	0	0	0	0	0	2	0	0	0	0	0	0	0	16	0	0	0	0	0	0	0	0	0
	k__Bacteria; p__Proteobacteria; c__Alphaproteobacteria; o__Sphingomonadales; f__Sphingomonadaceae; g__Sphingomonas; s__Unclassified_Sphingomonas	otu36783	0	2	1	0	0	0	0	0	0	0	0	1	1	4	0	1	0	0	7	0	1	0	0	0	8	12	0	2	0	0	0	1	0	0	0	1	0	7	0	0	1	0	0	0	0	0	0
	k__Bacteria; p__Proteobacteria; c__Alphaproteobacteria; o__Sphingomonadales; f__Sphingomonadaceae; g__Sphingomonas; s__Unclassified_Sphingomonas	otu218242	0	0	0	0	0	0	0	4	9	14	12	0	10	3	0	1	0	0	0	0	0	0	0	0	0	0	0	0	0	7	2	0	0	7	0	0	0	0	0	0	0	0	0	0	0	0	0
	k__Bacteria; p__Proteobacteria; c__Alphaproteobacteria; o__Sphingomonadales; f__Sphingomonadaceae; g__Sphingomonas; s__Unclassified_Sphingomonas	otu342268	0	0	0	0	0	0	0	0	0	0	0	5	0	0	0	2	0	0	0	0	0	2	0	0	0	13	9	0	0	1	0	0	0	0	0	0	0	0	8	0	0	9	0	8	0	0	0
	k__Bacteria; p__Proteobacteria; c__Alphaproteobacteria; o__Sphingomonadales; f__Sphingomonadaceae; g__Sphingomonas; s__Unclassified_Sphingomonas	otu147913	0	0	1	0	0	1	2	2	0	0	4	0	3	3	0	0	0	0	0	0	1	2	0	3	0	1	2	0	0	0	0	1	2	0	2	1	4	3	0	0	0	0	0	3	0	0	0
	k__Bacteria; p__Proteobacteria; c__Alphaproteobacteria; o__Sphingomonadales; f__Sphingomonadaceae; g__Sphingomonas; s__Unclassified_Sphingomonas	otu55646	1	2	0	0	1	1	0	0	1	0	0	0	0	0	0	0	0	0	0	0	0	1	0	1	1	5	1	0	0	0	0	1	0	0	0	0	0	20	0	0	0	7	0	0	0	0	0
	k__Bacteria; p__Proteobacteria; c__Alphaproteobacteria; o__Sphingomonadales; f__Sphingomonadaceae; g__Sphingomonas; s__Unclassified_Sphingomonas	otu318117	0	2	8	0	0	0	0	0	0	0	0	0	0	0	0	0	4	0	0	0	0	0	0	0	0	0	0	0	0	0	0	0	0	0	0	0	0	8	6	0	7	0	0	0	0	0	0
	k__Bacteria; p__Proteobacteria; c__Alphaproteobacteria; o__Sphingomonadales; f__Sphingomonadaceae; g__Sphingomonas; s__Unclassified_Sphingomonas	otu266180	12	0	0	0	0	0	0	0	0	2	1	0	0	0	0	0	0	0	0	0	0	1	8	0	0	0	0	0	0	0	0	0	0	0	0	0	0	0	0	0	0	0	0	0	0	0	0
	k__Bacteria; p__Proteobacteria; c__Alphaproteobacteria; o__Sphingomonadales; f__Sphingomonadaceae; g__Sphingomonas; s__Unclassified_Sphingomonas	otu322496	0	0	0	0	0	0	0	0	0	0	1	0	0	0	0	0	0	0	0	0	1	0	0	0	0	0	0	0	0	0	0	0	0	0	0	1	0	13	0	0	0	0	0	0	0	0	0
	k__Bacteria; p__Proteobacteria; c__Alphaproteobacteria; o__Sphingomonadales; f__Sphingomonadaceae; g__Sphingomonas; s__Unclassified_Sphingomonas	otu182009	0	0	0	0	0	0	0	2	3	1	2	3	1	0	0	0	0	0	0	0	0	0	0	0	0	0	0	0	0	2	1	0	0	1	1	1	0	4	0	0	0	0	0	0	0	0	0
k__Bacteria; p__Proteobacteria; c__Betaproteobacteria; o__Burkholderiales; f__Burkholderiaceae; g__Burkholderia	k__Bacteria; p__Proteobacteria; c__Betaproteobacteria; o__Burkholderiales; f__Burkholderiaceae; g__Burkholderia; s__Unclassified_Burkholderia	otu63341	0	0	0	0	0	0	0	61	75	79	59	49	155	32	0	47	0	0	0	0	0	3	0	0	0	0	0	0	0	50	34	141	17	67	104	101	0	0	0	0	0	0	1	0	0	0	0
	k__Bacteria; p__Proteobacteria; c__Betaproteobacteria; o__Burkholderiales; f__Burkholderiaceae; g__Burkholderia; s__Unclassified_Burkholderia	otu109587	0	0	0	0	0	0	0	11	10	7	11	6	27	2	0	0	0	0	0	0	0	1	0	0	1	0	0	1	0	10	8	21	1	18	20	27	0	0	0	0	0	0	0	2	0	0	0
	k__Bacteria; p__Proteobacteria; c__Betaproteobacteria; o__Burkholderiales; f__Burkholderiaceae; g__Burkholderia; s__Unclassified_Burkholderia	otu314888	0	0	0	0	0	0	0	9	5	9	12	3	8	0	0	0	0	0	0	0	0	0	0	0	0	0	0	0	0	6	2	16	0	7	13	11	0	0	0	0	0	0	0	0	0	0	0
	k__Bacteria; p__Proteobacteria; c__Betaproteobacteria; o__Burkholderiales; f__Burkholderiaceae; g__Burkholderia; s__Unclassified_Burkholderia	otu123507	0	0	0	0	0	0	0	18	6	5	9	8	23	5	0	4	0	0	0	0	0	0	0	0	0	0	0	0	0	4	4	14	6	10	18	13	0	0	0	0	0	0	0	0	0	0	0
	k__Bacteria; p__Proteobacteria; c__Betaproteobacteria; o__Burkholderiales; f__Burkholderiaceae; g__Burkholderia; s__Unclassified_Burkholderia	otu293759	0	6	0	0	0	0	0	0	0	0	1	0	0	0	0	0	0	0	0	0	0	1	0	4	5	0	20	3	0	0	0	1	0	0	0	0	13	0	0	0	0	0	16	13	0	0	0
	k__Bacteria; p__Proteobacteria; c__Betaproteobacteria; o__Burkholderiales; f__Burkholderiaceae; g__Burkholderia; s__Unclassified_Burkholderia	otu178094	0	2	1	0	1	0	0	0	0	0	0	1	0	1	0	0	0	1	0	0	8	1	0	0	0	0	2	0	0	0	1	1	0	8	0	1	0	5	0	0	0	0	0	0	0	0	0
	k__Bacteria; p__Proteobacteria; c__Betaproteobacteria; o__Burkholderiales; f__Burkholderiaceae; g__Burkholderia; s__Unclassified_Burkholderia	otu82331	0	0	0	0	1	0	0	4	3	2	2	0	3	0	0	1	0	1	0	0	0	0	0	0	0	0	0	0	0	0	2	3	0	1	5	4	0	0	0	0	0	0	0	0	0	0	0
k__Bacteria; p__Proteobacteria; c__Betaproteobacteria; o__Burkholderiales; f__Comamonadaceae; g__Comamonas	k__Bacteria; p__Proteobacteria; c__Betaproteobacteria; o__Burkholderiales; f__Comamonadaceae; g__Comamonas; s__Unclassified_Comamonas	otu211798	14	85	17	0	1	13	20	0	4	0	7	4	0	6	11	2	22	46	1	0	21	1	1	3	16	7	51	7	0	2	3	6	0	0	0	1	93	18	168	3	3	10	20	7	0	0	0
	k__Bacteria; p__Proteobacteria; c__Betaproteobacteria; o__Burkholderiales; f__Comamonadaceae; g__Comamonas; s__Unclassified_Comamonas	otu112891	2	23	7	0	0	0	0	2	7	0	4	13	3	0	0	0	1	0	3	0	8	1	2	10	1	8	0	3	0	4	1	11	0	1	3	2	8	2	0	0	2	2	3	0	0	0	0
	k__Bacteria; p__Proteobacteria; c__Betaproteobacteria; o__Burkholderiales; f__Comamonadaceae; g__Comamonas; s__Unclassified_Comamonas	otu206661	0	8	1	0	0	0	0	0	10	0	0	0	0	0	0	0	0	0	0	0	1	0	0	0	6	1	0	0	2	0	0	0	0	0	0	0	0	4	0	0	0	0	15	0	0	0	0
	k__Bacteria; p__Proteobacteria; c__Betaproteobacteria; o__Burkholderiales; f__Comamonadaceae; g__Comamonas; s__Unclassified_Comamonas	otu75274	0	6	0	0	2	1	0	0	0	0	0	0	0	0	1	0	0	0	0	0	0	0	0	0	0	0	1	0	0	0	1	1	0	0	0	0	0	0	0	0	0	0	0	0	0	0	0
	k__Bacteria; p__Proteobacteria; c__Betaproteobacteria; o__Burkholderiales; f__Comamonadaceae; g__Comamonas; s__Unclassified_Comamonas	otu40795	0	2	0	0	0	0	0	3	3	1	0	2	5	0	0	0	0	2	1	0	2	0	0	1	0	0	0	1	0	2	7	0	0	1	4	3	0	1	0	0	0	0	0	0	0	0	0
	k__Bacteria; p__Proteobacteria; c__Betaproteobacteria; o__Burkholderiales; f__Comamonadaceae; g__Comamonas; s__Unclassified_Comamonas	otu279792	0	0	0	0	0	0	0	0	0	0	0	0	0	0	0	0	0	0	0	0	0	0	0	0	0	0	0	0	0	0	0	0	0	0	0	0	0	0	0	0	0	0	0	0	0	0	0
k__Bacteria; p__Proteobacteria; c__Betaproteobacteria; o__Burkholderiales; f__Comamonadaceae; g__Delftia	k__Bacteria; p__Proteobacteria; c__Betaproteobacteria; o__Burkholderiales; f__Comamonadaceae; g__Delftia; s__Unclassified_Delftia	otu264540	0	11	9	0	0	1	4	8	23	4	7	24	6	0	0	16	7	30	20	20	12	0	2	39	2	14	21	8	29	19	18	2	6	5	15	17	0	10	0	9	0	14	1	18	0	0	0
	k__Bacteria; p__Proteobacteria; c__Betaproteobacteria; o__Burkholderiales; f__Comamonadaceae; g__Delftia; s__Unclassified_Delftia	otu349827	0	8	19	0	13	5	0	0	0	0	0	0	0	0	0	0	0	3	2	0	4	2	33	1	0	0	0	9	0	0	0	0	0	1	0	0	0	3	0	0	0	0	0	0	1	0	2
k__Bacteria; p__Proteobacteria; c__Betaproteobacteria; o__Burkholderiales; f__Comamonadaceae; g__Leptothrix	k__Bacteria; p__Proteobacteria; c__Betaproteobacteria; o__Burkholderiales; f__Comamonadaceae; g__Leptothrix; s__Unclassified_Leptothrix	otu270394	2	12	11	0	6	9	7	10	5	3	3	8	11	4	2	2	7	4	6	3	11	12	2	6	2	7	5	4	2	9	3	7	1	4	7	9	7	10	0	4	5	4	5	6	0	0	0
	k__Bacteria; p__Proteobacteria; c__Betaproteobacteria; o__Burkholderiales; f__Comamonadaceae; g__Leptothrix; s__Unclassified_Leptothrix	otu90503	3	3	5	0	4	15	5	3	5	0	7	8	5	1	1	3	5	4	6	5	7	4	4	5	6	8	6	7	5	5	4	6	1	2	4	10	7	4	5	7	9	3	6	6	0	0	0
	k__Bacteria; p__Proteobacteria; c__Betaproteobacteria; o__Burkholderiales; f__Comamonadaceae; g__Leptothrix; s__Unclassified_Leptothrix	otu60151	0	0	1	0	0	0	0	5	11	4	3	17	17	6	0	19	7	0	0	0	1	0	0	8	5	1	1	5	0	5	19	7	7	17	5	32	0	1	0	0	0	0	0	0	0	0	0
	k__Bacteria; p__Proteobacteria; c__Betaproteobacteria; o__Burkholderiales; f__Comamonadaceae; g__Leptothrix; s__Unclassified_Leptothrix	otu146191	0	0	0	0	0	0	0	11	6	4	5	10	15	6	0	7	2	0	0	0	0	0	0	15	5	1	1	5	0	3	22	6	7	11	2	24	0	4	4	0	0	0	0	4	0	0	0
	k__Bacteria; p__Proteobacteria; c__Betaproteobacteria; o__Burkholderiales; f__Comamonadaceae; g__Leptothrix; s__Unclassified_Leptothrix	otu199616	6	0	1	0	0	0	0	4	8	5	6	7	6	8	0	7	3	0	0	0	0	0	0	4	7	1	1	3	0	5	9	7	3	8	4	17	0	1	2	0	0	0	0	0	0	0	0
	k__Bacteria; p__Proteobacteria; c__Betaproteobacteria; o__Burkholderiales; f__Comamonadaceae; g__Leptothrix; s__Unclassified_Leptothrix	otu228053	0	0	0	0	0	0	0	4	3	3	2	8	8	5	0	5	2	0	0	0	3	0	0	8	4	2	2	4	0	5	8	7	1	2	1	20	0	4	1	0	0	0	0	0	0	0	0
	k__Bacteria; p__Proteobacteria; c__Betaproteobacteria; o__Burkholderiales; f__Comamonadaceae; g__Leptothrix; s__Unclassified_Leptothrix	otu219940	0	0	3	0	0	0	0	3	1	0	0	3	1	0	0	0	0	2	0	0	1	1	0	0	1	0	0	0	0	7	0	1	0	1	0	5	0	4	0	0	0	0	0	0	0	0	0
k__Bacteria; p__Proteobacteria; c__Betaproteobacteria; o__Burkholderiales; f__Comamonadaceae; g__Pelomonas	k__Bacteria; p__Proteobacteria; c__Betaproteobacteria; o__Burkholderiales; f__Comamonadaceae; g__Pelomonas; s__Unclassified_Pelomonas	otu172962	0	8	6	0	4	5	1	3	2	1	4	4	4	1	1	0	0	1	5	1	6	6	2	0	2	2	1	1	0	1	1	3	0	5	2	3	5	7	0	0	1	0	1	0	0	0	0
	k__Bacteria; p__Proteobacteria; c__Betaproteobacteria; o__Burkholderiales; f__Comamonadaceae; g__Pelomonas; s__Unclassified_Pelomonas	otu115478	0	4	4	0	4	4	0	1	1	1	1	3	1	1	0	0	0	2	2	2	3	2	0	0	2	0	0	0	0	4	2	3	0	1	0	2	0	7	1	0	0	0	1	0	0	0	0
	k__Bacteria; p__Proteobacteria; c__Betaproteobacteria; o__Burkholderiales; f__Comamonadaceae; g__Pelomonas; s__Unclassified_Pelomonas	otu27844	1	0	0	0	2	5	0	2	6	1	1	5	5	0	0	0	0	0	2	0	2	1	1	0	2	0	0	0	0	0	4	5	0	2	0	2	1	1	0	0	0	0	0	0	0	0	0
	k__Bacteria; p__Proteobacteria; c__Betaproteobacteria; o__Burkholderiales; f__Comamonadaceae; g__Pelomonas; s__Unclassified_Pelomonas	otu56727	0	5	4	0	1	2	0	1	0	0	1	4	2	0	0	0	0	3	1	1	5	2	0	0	3	1	1	2	0	2	3	0	0	0	0	5	0	2	2	0	1	1	0	2	0	0	0
k__Bacteria; p__Proteobacteria; c__Betaproteobacteria; o__Burkholderiales; f__Oxalobacteraceae; g__Janthinobacterium	k__Bacteria; p__Proteobacteria; c__Betaproteobacteria; o__Burkholderiales; f__Oxalobacteraceae; g__Janthinobacterium; s__Unclassified_Janthinobacterium	otu195497	0	0	1	0	2	0	0	0	0	0	1	0	3	0	0	0	0	0	0	0	1	1	0	0	1	0	0	0	0	0	0	0	1	4	0	1	0	0	0	0	0	0	0	0	0	0	0
k__Bacteria; p__Proteobacteria; c__Betaproteobacteria; o__Burkholderiales; f__Oxalobacteraceae; g__Massilia	k__Bacteria; p__Proteobacteria; c__Betaproteobacteria; o__Burkholderiales; f__Oxalobacteraceae; g__Massilia; s__Massilia_alkalitolerans	otu355433	0	2	1	0	1	0	0	0	0	0	22	1	6	0	0	0	0	0	1	0	0	0	0	0	0	0	0	2	0	1	0	2	0	13	2	3	0	1	0	0	0	0	0	0	0	0	0
k__Bacteria; p__Proteobacteria; c__Betaproteobacteria; o__Burkholderiales; f__Oxalobacteraceae; g__Ralstonia	k__Bacteria; p__Proteobacteria; c__Betaproteobacteria; o__Burkholderiales; f__Oxalobacteraceae; g__Ralstonia; s__Unclassified_Ralstonia	otu237162	8055	8344	6917	11	6624	9435	7940	3320	2889	1823	2970	3546	3218	3227	7584	2209	8443	7338	8438	9591	13795	5319	4024	7080	6370	8425	9553	8220	10600	3183	2547	2828	1442	2103	2573	3363	13982	8593	9102	7643	10465	11241	9197	8024	8	10	24
	k__Bacteria; p__Proteobacteria; c__Betaproteobacteria; o__Burkholderiales; f__Oxalobacteraceae; g__Ralstonia; s__Unclassified_Ralstonia	otu358263	1638	1604	1272	1	1164	1805	1614	689	585	417	656	869	761	748	1716	466	1688	1210	1348	1592	2809	1008	1082	1883	1615	2227	2504	2105	2875	697	518	614	347	457	558	734	3581	1813	1971	1935	2793	2868	2388	2042	0	1	2
	k__Bacteria; p__Proteobacteria; c__Betaproteobacteria; o__Burkholderiales; f__Oxalobacteraceae; g__Ralstonia; s__Unclassified_Ralstonia	otu199870	10	437	376	0	330	481	11	391	337	164	309	353	358	12	9	12	14	131	197	115	610	326	136	44	72	30	73	115	10	327	319	405	9	287	286	472	27	445	18	10	24	79	27	29	0	0	0
	k__Bacteria; p__Proteobacteria; c__Betaproteobacteria; o__Burkholderiales; f__Oxalobacteraceae; g__Ralstonia; s__Unclassified_Ralstonia	otu49559	2	44	37	0	30	40	3	33	27	10	15	21	26	1	3	1	0	19	29	17	73	33	2	3	7	8	2	10	1	21	16	16	0	17	14	28	5	39	4	2	4	9	4	6	0	0	0
	k__Bacteria; p__Proteobacteria; c__Betaproteobacteria; o__Burkholderiales; f__Oxalobacteraceae; g__Ralstonia; s__Unclassified_Ralstonia	otu57567	2	35	25	0	24	29	1	14	7	5	16	10	23	0	3	0	2	15	23	12	35	17	2	5	6	6	5	8	2	9	11	14	0	8	7	16	6	26	0	0	2	7	1	4	0	0	0
	k__Bacteria; p__Proteobacteria; c__Betaproteobacteria; o__Burkholderiales; f__Oxalobacteraceae; g__Ralstonia; s__Unclassified_Ralstonia	otu67145	29	27	19	0	29	28	18	10	11	6	11	12	8	7	22	4	33	20	33	28	48	22	10	24	14	22	28	28	40	17	5	7	8	5	11	15	39	35	18	21	34	34	27	30	0	0	0
	k__Bacteria; p__Proteobacteria; c__Betaproteobacteria; o__Burkholderiales; f__Oxalobacteraceae; g__Ralstonia; s__Unclassified_Ralstonia	otu5036	0	26	31	0	20	19	0	13	10	5	11	16	12	2	1	1	3	14	13	7	34	13	3	2	5	3	4	6	2	12	15	5	1	6	6	14	1	25	3	0	1	4	3	1	0	0	0
	k__Bacteria; p__Proteobacteria; c__Betaproteobacteria; o__Burkholderiales; f__Oxalobacteraceae; g__Ralstonia; s__Unclassified_Ralstonia	otu287535	34	62	38	0	32	50	35	13	16	10	14	14	5	15	15	6	36	27	42	36	71	29	0	0	0	0	0	0	1	18	4	11	8	18	11	19	1	42	43	0	0	0	1	1	0	0	0
	k__Bacteria; p__Proteobacteria; c__Betaproteobacteria; o__Burkholderiales; f__Oxalobacteraceae; g__Ralstonia; s__Unclassified_Ralstonia	otu43726	0	27	16	0	11	20	1	15	11	2	16	16	16	0	0	0	2	0	14	3	23	13	20	3	4	1	3	3	1	9	14	16	0	9	7	21	4	17	2	0	2	2	0	0	0	0	0
	k__Bacteria; p__Proteobacteria; c__Betaproteobacteria; o__Burkholderiales; f__Oxalobacteraceae; g__Ralstonia; s__Unclassified_Ralstonia	otu166562	2	18	11	0	20	20	0	4	6	2	8	9	10	0	0	1	0	8	11	6	25	17	3	2	1	2	9	7	1	9	6	12	1	4	4	11	1	20	2	0	2	10	1	2	0	0	0
	k__Bacteria; p__Proteobacteria; c__Betaproteobacteria; o__Burkholderiales; f__Oxalobacteraceae; g__Ralstonia; s__Unclassified_Ralstonia	otu344877	1	14	15	0	5	15	2	7	9	9	12	16	5	1	2	0	1	3	3	4	13	9	13	4	2	1	0	1	1	15	4	10	0	3	8	23	2	18	0	0	2	0	1	0	0	0	0
	k__Bacteria; p__Proteobacteria; c__Betaproteobacteria; o__Burkholderiales; f__Oxalobacteraceae; g__Ralstonia; s__Unclassified_Ralstonia	otu203123	2	12	6	0	7	16	0	8	8	6	8	13	9	0	1	0	0	6	8	5	14	11	11	3	0	0	2	8	1	3	6	8	1	9	3	7	0	16	1	0	1	2	1	2	0	1	0
	k__Bacteria; p__Proteobacteria; c__Betaproteobacteria; o__Burkholderiales; f__Oxalobacteraceae; g__Ralstonia; s__Unclassified_Ralstonia	otu293002	11	18	14	0	8	15	17	8	2	2	3	5	4	4	12	1	16	5	5	22	27	7	5	11	10	20	10	9	26	5	3	5	1	4	6	2	31	15	14	15	9	20	16	11	0	0	0
	k__Bacteria; p__Proteobacteria; c__Betaproteobacteria; o__Burkholderiales; f__Oxalobacteraceae; g__Ralstonia; s__Unclassified_Ralstonia	otu356544	2	13	16	0	11	11	2	9	14	2	6	7	9	2	5	0	0	5	6	3	15	12	9	4	3	3	2	7	4	8	8	12	1	7	11	10	6	11	2	3	1	4	4	1	0	0	0
	k__Bacteria; p__Proteobacteria; c__Betaproteobacteria; o__Burkholderiales; f__Oxalobacteraceae; g__Ralstonia; s__Unclassified_Ralstonia	otu88363	6	13	8	0	8	12	15	9	6	2	9	5	3	6	8	4	4	5	10	9	12	6	2	7	5	15	15	8	17	10	7	6	3	6	5	6	17	7	12	9	14	12	8	9	0	0	0
	k__Bacteria; p__Proteobacteria; c__Betaproteobacteria; o__Burkholderiales; f__Oxalobacteraceae; g__Ralstonia; s__Unclassified_Ralstonia	otu297562	0	4	5	0	8	10	1	8	5	1	3	6	5	0	1	1	0	6	11	5	11	11	0	1	2	0	3	4	2	9	3	9	1	2	6	5	1	10	0	0	2	1	0	0	0	0	0
	k__Bacteria; p__Proteobacteria; c__Betaproteobacteria; o__Burkholderiales; f__Oxalobacteraceae; g__Ralstonia; s__Unclassified_Ralstonia	otu24189	5	7	9	0	4	7	0	8	3	2	4	5	4	9	10	3	2	6	45	18	9	5	3	6	2	7	9	5	6	9	5	6	4	5	5	4	15	10	4	4	11	12	3	6	0	0	0
	k__Bacteria; p__Proteobacteria; c__Betaproteobacteria; o__Burkholderiales; f__Oxalobacteraceae; g__Ralstonia; s__Unclassified_Ralstonia	otu102743	0	8	7	0	3	3	0	34	20	13	29	21	19	2	0	2	0	2	1	0	13	14	2	0	4	1	0	3	0	52	22	33	4	19	20	20	0	6	0	1	0	0	0	0	0	0	0
	k__Bacteria; p__Proteobacteria; c__Betaproteobacteria; o__Burkholderiales; f__Oxalobacteraceae; g__Ralstonia; s__Unclassified_Ralstonia	otu89424	0	4	6	0	5	3	1	3	2	1	3	3	4	0	0	0	2	0	0	1	17	8	2	2	0	0	2	1	0	2	5	3	1	1	0	0	0	8	0	0	0	0	0	0	0	0	0
	k__Bacteria; p__Proteobacteria; c__Betaproteobacteria; o__Burkholderiales; f__Oxalobacteraceae; g__Ralstonia; s__Unclassified_Ralstonia	otu341270	12	11	7	0	5	10	8	4	3	2	5	3	1	4	4	3	9	8	4	13	12	3	4	2	4	7	9	8	11	4	1	4	2	3	0	3	11	7	5	11	9	13	8	5	0	0	0
	k__Bacteria; p__Proteobacteria; c__Betaproteobacteria; o__Burkholderiales; f__Oxalobacteraceae; g__Ralstonia; s__Unclassified_Ralstonia	otu352643	0	9	9	1	8	3	0	1	5	0	0	6	10	1	0	0	0	2	6	5	3	4	11	0	0	0	0	3	0	8	11	8	1	9	16	14	0	3	0	0	0	0	1	0	2	1	2
	k__Bacteria; p__Proteobacteria; c__Betaproteobacteria; o__Burkholderiales; f__Oxalobacteraceae; g__Ralstonia; s__Unclassified_Ralstonia	otu198068	0	2	2	0	7	5	0	0	2	0	1	4	4	0	0	0	0	1	0	3	3	8	0	2	1	0	0	0	0	2	2	3	0	0	2	7	0	5	1	0	0	0	1	0	0	0	0
	k__Bacteria; p__Proteobacteria; c__Betaproteobacteria; o__Burkholderiales; f__Oxalobacteraceae; g__Ralstonia; s__Unclassified_Ralstonia	otu308116	3	8	4	0	2	5	5	7	2	2	4	8	5	6	6	1	4	3	8	6	8	5	5	1	3	6	5	6	3	6	3	4	6	6	3	8	7	7	4	5	5	6	6	11	0	0	0
	k__Bacteria; p__Proteobacteria; c__Betaproteobacteria; o__Burkholderiales; f__Oxalobacteraceae; g__Ralstonia; s__Unclassified_Ralstonia	otu306711	3	1	1	0	2	6	4	4	6	2	2	8	6	3	1	0	1	2	3	1	6	3	4	6	4	4	5	2	6	2	5	6	0	4	4	2	1	1	3	3	2	3	2	2	0	0	0
	k__Bacteria; p__Proteobacteria; c__Betaproteobacteria; o__Burkholderiales; f__Oxalobacteraceae; g__Ralstonia; s__Unclassified_Ralstonia	otu20370	0	10	8	0	3	7	3	1	4	2	3	2	4	4	3	4	4	7	6	8	6	2	1	3	7	4	6	7	5	6	0	2	1	2	6	1	7	5	4	3	6	5	2	5	0	0	0
	k__Bacteria; p__Proteobacteria; c__Betaproteobacteria; o__Burkholderiales; f__Oxalobacteraceae; g__Ralstonia; s__Unclassified_Ralstonia	otu272374	0	9	3	0	0	0	1	33	25	12	23	19	39	2	0	3	0	2	0	0	12	9	0	3	0	0	0	1	0	53	25	26	0	22	10	26	0	4	0	0	0	0	0	3	0	0	0
	k__Bacteria; p__Proteobacteria; c__Betaproteobacteria; o__Burkholderiales; f__Oxalobacteraceae; g__Ralstonia; s__Unclassified_Ralstonia	otu45372	0	2	1	0	1	1	1	2	0	0	1	1	2	0	0	0	0	0	0	0	4	8	1	1	1	0	1	3	0	1	4	7	0	3	3	3	0	4	0	0	0	0	1	0	0	0	0
	k__Bacteria; p__Proteobacteria; c__Betaproteobacteria; o__Burkholderiales; f__Oxalobacteraceae; g__Ralstonia; s__Unclassified_Ralstonia	otu228379	0	0	1	0	2	2	0	2	0	0	0	2	1	0	0	0	0	2	0	0	3	4	0	0	0	0	0	0	0	2	1	2	0	2	1	2	0	2	0	0	1	0	0	0	0	0	0
	k__Bacteria; p__Proteobacteria; c__Betaproteobacteria; o__Burkholderiales; f__Oxalobacteraceae; g__Ralstonia; s__Unclassified_Ralstonia	otu15255	0	1	0	0	0	0	0	4	11	7	5	3	7	0	0	0	1	0	0	0	2	4	0	0	0	0	1	2	0	8	7	6	1	3	4	2	0	0	0	0	0	0	0	0	0	0	0
	k__Bacteria; p__Proteobacteria; c__Betaproteobacteria; o__Burkholderiales; f__Oxalobacteraceae; g__Ralstonia; s__Unclassified_Ralstonia	otu11768	0	4	1	0	5	1	0	2	1	2	3	0	2	0	0	0	0	0	1	0	6	7	0	1	0	0	2	1	0	3	3	4	0	2	1	0	0	2	0	0	1	1	0	3	0	0	0
	k__Bacteria; p__Proteobacteria; c__Betaproteobacteria; o__Burkholderiales; f__Oxalobacteraceae; g__Ralstonia; s__Unclassified_Ralstonia	otu51938	0	2	0	0	0	1	0	0	1	1	1	1	5	0	0	0	0	0	3	0	10	6	3	0	1	0	0	0	0	0	1	3	0	2	2	2	0	4	0	0	0	1	1	0	0	0	0
	k__Bacteria; p__Proteobacteria; c__Betaproteobacteria; o__Burkholderiales; f__Oxalobacteraceae; g__Ralstonia; s__Unclassified_Ralstonia	otu306344	0	4	2	0	1	0	0	1	2	0	1	3	3	0	0	1	0	0	0	0	9	15	1	0	0	0	0	1	0	0	0	2	0	1	4	2	0	1	0	0	2	0	1	0	0	0	0
	k__Bacteria; p__Proteobacteria; c__Betaproteobacteria; o__Burkholderiales; f__Oxalobacteraceae; g__Ralstonia; s__Unclassified_Ralstonia	otu14046	0	2	0	0	1	3	0	6	4	1	1	2	1	0	0	0	0	0	0	0	5	3	0	0	0	0	0	0	0	0	2	5	0	4	2	1	0	2	0	0	0	0	0	0	0	0	0
	k__Bacteria; p__Proteobacteria; c__Betaproteobacteria; o__Burkholderiales; f__Oxalobacteraceae; g__Ralstonia; s__Unclassified_Ralstonia	otu149450	1	8	3	0	4	7	0	2	4	2	1	1	2	0	0	1	0	4	7	1	6	3	2	1	0	0	1	1	1	3	3	4	1	1	1	4	1	5	0	0	0	2	1	0	0	0	0
	k__Bacteria; p__Proteobacteria; c__Betaproteobacteria; o__Burkholderiales; f__Oxalobacteraceae; g__Ralstonia; s__Unclassified_Ralstonia	otu37742	2	1	1	0	1	4	3	2	0	1	1	1	5	6	3	2	3	2	5	3	3	3	3	3	5	4	7	6	7	2	1	1	2	4	2	0	5	4	8	5	9	5	3	6	0	0	0
	k__Bacteria; p__Proteobacteria; c__Betaproteobacteria; o__Burkholderiales; f__Oxalobacteraceae; g__Ralstonia; s__Unclassified_Ralstonia	otu74567	2	4	1	0	0	5	2	5	7	2	4	4	3	0	0	0	0	1	3	4	1	1	0	1	2	2	2	1	2	2	3	2	1	2	2	3	4	6	2	4	2	6	2	0	0	0	0
	k__Bacteria; p__Proteobacteria; c__Betaproteobacteria; o__Burkholderiales; f__Oxalobacteraceae; g__Ralstonia; s__Unclassified_Ralstonia	otu80106	2	7	3	0	2	4	7	1	5	2	1	4	1	4	4	2	6	2	6	2	3	2	1	4	4	5	7	1	5	1	6	1	3	1	1	0	0	8	1	0	2	4	2	2	0	0	0
	k__Bacteria; p__Proteobacteria; c__Betaproteobacteria; o__Burkholderiales; f__Oxalobacteraceae; g__Ralstonia; s__Unclassified_Ralstonia	otu146922	0	0	0	0	0	1	0	6	2	5	4	10	5	2	0	0	0	0	1	0	0	0	0	0	0	0	0	0	0	8	5	5	0	12	10	23	0	0	0	0	0	0	0	0	0	0	0
	k__Bacteria; p__Proteobacteria; c__Betaproteobacteria; o__Burkholderiales; f__Oxalobacteraceae; g__Ralstonia; s__Unclassified_Ralstonia	otu299597	0	2	1	0	0	1	0	2	2	0	0	0	2	0	0	0	0	0	0	0	3	4	0	1	0	0	0	0	0	0	0	1	0	2	1	1	0	1	0	0	0	0	0	0	0	0	0
	k__Bacteria; p__Proteobacteria; c__Betaproteobacteria; o__Burkholderiales; f__Oxalobacteraceae; g__Ralstonia; s__Unclassified_Ralstonia	otu174381	0	2	2	0	1	0	0	16	10	4	7	6	18	0	0	0	1	1	0	0	7	5	0	0	0	0	0	0	0	25	17	23	0	17	9	13	0	3	0	0	0	0	0	0	0	0	0
	k__Bacteria; p__Proteobacteria; c__Betaproteobacteria; o__Burkholderiales; f__Oxalobacteraceae; g__Ralstonia; s__Unclassified_Ralstonia	otu69032	6	4	3	0	6	1	6	2	0	1	1	1	2	6	5	1	7	1	1	3	7	5	5	2	1	5	2	3	6	0	3	2	2	1	1	2	7	10	5	4	3	5	2	3	0	0	0
	k__Bacteria; p__Proteobacteria; c__Betaproteobacteria; o__Burkholderiales; f__Oxalobacteraceae; g__Ralstonia; s__Unclassified_Ralstonia	otu12070	2	2	4	0	0	0	2	4	3	0	1	5	2	2	3	1	2	0	2	2	2	2	1	1	0	1	2	1	1	4	5	2	1	0	4	1	2	3	1	0	1	2	0	0	0	0	0
	k__Bacteria; p__Proteobacteria; c__Betaproteobacteria; o__Burkholderiales; f__Oxalobacteraceae; g__Ralstonia; s__Unclassified_Ralstonia	otu19512	0	3	3	0	8	5	1	4	3	2	1	3	1	0	0	0	0	1	5	4	2	2	0	2	3	1	3	2	0	1	4	1	0	5	2	3	0	4	0	1	0	0	1	2	0	0	0
	k__Bacteria; p__Proteobacteria; c__Betaproteobacteria; o__Burkholderiales; f__Oxalobacteraceae; g__Ralstonia; s__Unclassified_Ralstonia	otu129320	0	5	5	0	1	4	0	1	3	0	1	6	2	0	0	0	0	1	3	2	5	1	1	0	0	1	0	2	0	1	2	0	0	0	1	5	0	3	0	0	1	0	0	1	0	0	0
	k__Bacteria; p__Proteobacteria; c__Betaproteobacteria; o__Burkholderiales; f__Oxalobacteraceae; g__Ralstonia; s__Unclassified_Ralstonia	otu185053	3	4	1	0	5	0	3	4	1	1	1	1	0	3	3	0	4	2	2	1	3	1	2	5	5	8	3	7	4	1	3	0	0	1	1	2	7	5	4	2	5	7	4	5	0	0	0
	k__Bacteria; p__Proteobacteria; c__Betaproteobacteria; o__Burkholderiales; f__Oxalobacteraceae; g__Ralstonia; s__Unclassified_Ralstonia	otu294899	0	0	3	0	3	0	0	1	0	0	1	2	1	0	0	0	0	0	2	0	0	1	0	0	0	1	1	7	0	1	0	0	0	1	5	5	0	1	0	0	0	0	2	0	0	0	0
	k__Bacteria; p__Proteobacteria; c__Betaproteobacteria; o__Burkholderiales; f__Oxalobacteraceae; g__Ralstonia; s__Unclassified_Ralstonia	otu308008	0	2	1	0	3	1	1	0	1	1	0	1	1	2	4	0	1	1	7	3	2	0	2	2	0	3	1	3	2	2	1	2	2	2	1	0	3	2	1	0	3	6	2	1	0	0	0
	k__Bacteria; p__Proteobacteria; c__Betaproteobacteria; o__Burkholderiales; f__Oxalobacteraceae; g__Ralstonia; s__Unclassified_Ralstonia	otu91459	0	0	1	0	5	5	1	1	1	1	0	0	0	0	0	0	2	2	2	2	1	4	0	1	3	0	3	1	0	0	3	3	0	1	0	3	1	2	0	2	0	0	1	0	0	0	0
	k__Bacteria; p__Proteobacteria; c__Betaproteobacteria; o__Burkholderiales; f__Oxalobacteraceae; g__Ralstonia; s__Unclassified_Ralstonia	otu130047	2	2	0	0	2	1	0	1	2	2	0	0	2	2	1	0	1	2	1	1	1	1	0	1	0	1	2	2	1	3	1	2	1	0	2	0	3	1	2	1	2	3	1	1	0	0	0
	k__Bacteria; p__Proteobacteria; c__Betaproteobacteria; o__Burkholderiales; f__Oxalobacteraceae; g__Ralstonia; s__Unclassified_Ralstonia	otu325320	0	0	0	0	0	1	0	1	7	3	1	1	4	0	0	0	0	0	0	0	0	0	0	0	0	0	0	0	0	1	2	11	0	2	3	8	0	0	0	0	0	0	0	0	0	0	0
	k__Bacteria; p__Proteobacteria; c__Betaproteobacteria; o__Burkholderiales; f__Oxalobacteraceae; g__Ralstonia; s__Unclassified_Ralstonia	otu186579	0	2	1	0	1	0	0	1	3	1	1	4	0	0	0	0	0	0	0	0	2	5	1	0	0	0	0	0	0	2	5	6	1	2	3	2	0	3	0	0	1	1	0	0	0	0	0
	k__Bacteria; p__Proteobacteria; c__Betaproteobacteria; o__Burkholderiales; f__Oxalobacteraceae; g__Ralstonia; s__Unclassified_Ralstonia	otu8944	0	1	3	0	1	4	0	4	2	2	1	0	3	0	0	0	0	0	0	1	0	2	0	0	0	0	0	0	0	0	0	2	0	2	0	1	0	2	0	0	0	0	0	0	0	0	0
	k__Bacteria; p__Proteobacteria; c__Betaproteobacteria; o__Burkholderiales; f__Oxalobacteraceae; g__Ralstonia; s__Unclassified_Ralstonia	otu243639	0	4	1	0	1	2	0	0	2	0	2	1	0	0	0	0	1	1	0	2	2	4	3	1	2	1	2	0	0	0	0	0	0	1	2	2	0	4	0	2	0	0	0	1	0	0	0
	k__Bacteria; p__Proteobacteria; c__Betaproteobacteria; o__Burkholderiales; f__Oxalobacteraceae; g__Ralstonia; s__Unclassified_Ralstonia	otu328217	0	0	1	0	1	0	0	2	4	3	2	2	0	0	1	1	1	0	1	0	3	2	1	0	0	0	2	1	0	5	0	2	0	3	3	0	1	1	0	0	0	2	0	0	0	0	0
	k__Bacteria; p__Proteobacteria; c__Betaproteobacteria; o__Burkholderiales; f__Oxalobacteraceae; g__Ralstonia; s__Unclassified_Ralstonia	otu321066	0	3	3	0	0	3	0	1	1	2	0	2	2	1	0	1	0	1	3	0	6	10	3	0	2	0	2	1	0	5	4	5	0	2	4	6	0	4	0	0	0	1	1	1	0	0	0
	k__Bacteria; p__Proteobacteria; c__Betaproteobacteria; o__Burkholderiales; f__Oxalobacteraceae; g__Ralstonia; s__Unclassified_Ralstonia	otu136041	0	2	0	0	0	0	0	1	0	0	0	2	1	0	0	0	0	0	0	0	1	0	0	0	0	0	0	0	0	1	0	0	0	2	0	1	0	2	0	0	0	0	0	0	0	0	0
	k__Bacteria; p__Proteobacteria; c__Betaproteobacteria; o__Burkholderiales; f__Oxalobacteraceae; g__Ralstonia; s__Unclassified_Ralstonia	otu108881	0	0	1	1	2	2	0	1	0	1	0	1	3	0	0	0	0	0	0	1	1	2	0	0	0	0	0	1	0	0	2	3	0	1	1	0	0	1	0	0	0	1	0	0	0	0	0
	k__Bacteria; p__Proteobacteria; c__Betaproteobacteria; o__Burkholderiales; f__Oxalobacteraceae; g__Ralstonia; s__Unclassified_Ralstonia	otu153547	0	0	0	0	1	1	0	2	1	0	0	3	2	0	0	3	0	0	1	0	2	2	2	0	0	0	0	0	0	1	5	6	0	0	3	3	0	0	0	0	0	0	0	0	0	0	1
	k__Bacteria; p__Proteobacteria; c__Betaproteobacteria; o__Burkholderiales; f__Oxalobacteraceae; g__Ralstonia; s__Unclassified_Ralstonia	otu217188	0	1	0	0	0	2	0	2	1	0	2	0	0	0	0	0	1	1	0	1	3	1	0	0	0	0	0	0	0	4	3	1	0	2	0	3	0	1	0	0	0	1	0	1	0	0	0
	k__Bacteria; p__Proteobacteria; c__Betaproteobacteria; o__Burkholderiales; f__Oxalobacteraceae; g__Ralstonia; s__Unclassified_Ralstonia	otu232171	0	0	3	0	1	0	0	0	1	0	0	1	2	0	1	0	1	0	0	0	0	3	0	0	0	0	0	0	0	1	0	3	0	2	0	0	0	0	0	0	0	0	0	0	0	0	1
	k__Bacteria; p__Proteobacteria; c__Betaproteobacteria; o__Burkholderiales; f__Oxalobacteraceae; g__Ralstonia; s__Unclassified_Ralstonia	otu57748	0	3	1	0	0	0	0	0	0	1	0	0	0	0	0	0	0	2	1	0	5	1	0	0	0	0	0	0	0	0	0	1	0	0	0	0	0	2	0	0	0	1	0	0	0	0	0
	k__Bacteria; p__Proteobacteria; c__Betaproteobacteria; o__Burkholderiales; f__Oxalobacteraceae; g__Ralstonia; s__Unclassified_Ralstonia	otu221848	0	2	0	0	2	4	1	2	2	0	0	4	0	0	1	2	2	6	1	0	1	1	0	2	1	0	1	2	1	2	0	3	0	0	0	0	1	1	4	1	1	4	1	0	0	0	0
	k__Bacteria; p__Proteobacteria; c__Betaproteobacteria; o__Burkholderiales; f__Oxalobacteraceae; g__Ralstonia; s__Unclassified_Ralstonia	otu254353	0	0	1	0	0	2	0	3	3	1	1	4	4	0	0	3	1	0	0	0	1	0	0	0	1	1	0	1	0	7	3	3	0	2	1	3	0	0	0	0	1	0	0	0	0	0	0
	k__Bacteria; p__Proteobacteria; c__Betaproteobacteria; o__Burkholderiales; f__Oxalobacteraceae; g__Ralstonia; s__Unclassified_Ralstonia	otu46188	1	2	2	0	1	1	2	1	1	1	1	1	1	1	4	0	2	2	1	1	4	2	2	0	0	3	1	2	2	0	1	1	1	1	0	1	7	1	2	0	3	1	1	3	0	0	0
	k__Bacteria; p__Proteobacteria; c__Betaproteobacteria; o__Burkholderiales; f__Oxalobacteraceae; g__Ralstonia; s__Unclassified_Ralstonia	otu163227	0	0	1	0	2	3	0	2	1	1	1	3	4	0	0	1	0	1	1	2	0	3	1	1	0	0	0	2	0	2	0	1	0	5	1	6	0	2	0	0	0	0	0	0	0	0	1
	k__Bacteria; p__Proteobacteria; c__Betaproteobacteria; o__Burkholderiales; f__Oxalobacteraceae; g__Ralstonia; s__Unclassified_Ralstonia	otu347011	0	0	0	0	0	0	0	1	0	0	0	0	0	0	0	0	0	0	0	0	0	1	0	2	1	0	0	0	0	1	1	3	0	0	0	0	0	0	0	0	0	0	0	0	0	0	2
	k__Bacteria; p__Proteobacteria; c__Betaproteobacteria; o__Burkholderiales; f__Oxalobacteraceae; g__Ralstonia; s__Unclassified_Ralstonia	otu12059	0	0	0	0	1	1	0	2	1	0	0	1	0	0	0	0	0	0	0	0	0	1	0	0	0	0	0	0	0	0	1	1	0	0	2	3	0	0	0	0	0	0	0	0	0	0	0
	k__Bacteria; p__Proteobacteria; c__Betaproteobacteria; o__Burkholderiales; f__Oxalobacteraceae; g__Ralstonia; s__Unclassified_Ralstonia	otu160937	0	2	2	0	1	1	0	1	0	0	0	3	0	1	1	0	0	0	1	0	4	1	0	1	2	0	1	0	0	0	0	0	0	0	0	1	1	3	0	1	1	1	3	1	0	0	0
	k__Bacteria; p__Proteobacteria; c__Betaproteobacteria; o__Burkholderiales; f__Oxalobacteraceae; g__Ralstonia; s__Unclassified_Ralstonia	otu351125	0	2	1	0	2	1	0	2	1	0	1	2	1	0	0	0	0	0	0	0	0	1	2	0	1	0	0	0	2	1	0	0	0	0	0	1	0	0	1	0	0	0	0	0	0	0	0
	k__Bacteria; p__Proteobacteria; c__Betaproteobacteria; o__Burkholderiales; f__Oxalobacteraceae; g__Ralstonia; s__Unclassified_Ralstonia	otu67430	0	0	0	0	0	0	0	0	0	0	0	1	1	0	0	0	0	0	0	0	1	0	0	0	1	0	0	0	0	1	0	0	0	0	0	0	0	1	0	0	0	0	0	0	0	0	0
	k__Bacteria; p__Proteobacteria; c__Betaproteobacteria; o__Burkholderiales; f__Oxalobacteraceae; g__Ralstonia; s__Unclassified_Ralstonia	otu204056	0	1	1	0	2	1	0	0	0	0	1	2	2	0	0	0	0	1	0	0	2	1	0	0	1	0	0	1	0	0	0	1	0	1	0	0	0	0	0	0	0	1	0	0	0	0	0
	k__Bacteria; p__Proteobacteria; c__Betaproteobacteria; o__Burkholderiales; f__Oxalobacteraceae; g__Ralstonia; s__Unclassified_Ralstonia	otu94174	0	1	2	0	1	0	2	1	2	0	0	0	1	2	10	1	1	0	1	4	1	1	1	1	0	2	1	1	1	0	1	1	0	0	1	1	3	2	4	0	3	1	1	4	0	0	0
	k__Bacteria; p__Proteobacteria; c__Betaproteobacteria; o__Burkholderiales; f__Oxalobacteraceae; g__Ralstonia; s__Unclassified_Ralstonia	otu309376	0	3	0	0	0	0	0	2	0	0	0	0	0	0	0	0	0	1	0	0	4	10	1	0	0	0	0	0	0	0	0	1	0	0	1	0	0	1	0	0	0	0	0	1	0	0	0
	k__Bacteria; p__Proteobacteria; c__Betaproteobacteria; o__Burkholderiales; f__Oxalobacteraceae; g__Ralstonia; s__Unclassified_Ralstonia	otu159250	0	3	1	0	0	0	0	4	2	0	3	3	0	0	0	0	0	0	0	1	0	0	0	0	0	0	0	0	1	3	1	5	0	1	2	3	0	0	0	0	0	0	0	0	0	0	0
	k__Bacteria; p__Proteobacteria; c__Betaproteobacteria; o__Burkholderiales; f__Oxalobacteraceae; g__Ralstonia; s__Unclassified_Ralstonia	otu13278	0	0	0	0	0	0	0	1	0	0	0	0	0	0	0	0	0	0	0	0	1	2	0	0	0	0	0	0	0	0	0	1	0	1	0	1	0	0	0	0	0	0	0	0	0	0	0
	k__Bacteria; p__Proteobacteria; c__Betaproteobacteria; o__Burkholderiales; f__Oxalobacteraceae; g__Ralstonia; s__Unclassified_Ralstonia	otu232626	0	4	1	0	2	1	0	1	0	0	1	1	0	0	0	0	0	0	0	0	2	0	1	0	0	0	0	0	0	1	1	1	0	0	2	2	0	0	1	0	0	0	0	1	0	0	0
	k__Bacteria; p__Proteobacteria; c__Betaproteobacteria; o__Burkholderiales; f__Oxalobacteraceae; g__Ralstonia; s__Unclassified_Ralstonia	otu250787	0	0	0	0	1	0	0	1	0	1	0	0	2	0	0	0	0	0	0	0	0	1	0	0	0	0	0	0	0	0	0	0	0	1	0	1	0	1	0	0	0	0	0	0	0	0	0
	k__Bacteria; p__Proteobacteria; c__Betaproteobacteria; o__Burkholderiales; f__Oxalobacteraceae; g__Ralstonia; s__Unclassified_Ralstonia	otu151365	0	0	0	0	0	2	0	0	0	0	1	1	0	0	0	0	0	0	0	1	2	0	0	0	1	0	0	0	0	0	1	2	0	2	2	1	0	1	1	0	1	0	0	0	0	0	0
	k__Bacteria; p__Proteobacteria; c__Betaproteobacteria; o__Burkholderiales; f__Oxalobacteraceae; g__Ralstonia; s__Unclassified_Ralstonia	otu95182	0	0	0	0	0	0	0	0	0	0	0	0	1	0	0	0	0	0	0	0	0	2	0	0	0	0	0	0	0	0	0	0	0	0	0	0	0	0	0	0	0	0	0	0	0	0	0
	k__Bacteria; p__Proteobacteria; c__Betaproteobacteria; o__Burkholderiales; f__Oxalobacteraceae; g__Ralstonia; s__Unclassified_Ralstonia	otu261691	0	3	0	0	2	5	0	1	0	0	0	0	2	0	0	0	0	2	1	0	1	0	0	0	1	0	1	0	1	0	0	0	0	2	0	0	0	1	0	0	0	0	0	0	0	0	0
	k__Bacteria; p__Proteobacteria; c__Betaproteobacteria; o__Burkholderiales; f__Oxalobacteraceae; g__Ralstonia; s__Unclassified_Ralstonia	otu159820	0	2	0	0	0	1	0	0	0	0	0	0	0	0	0	0	0	1	0	0	0	0	0	0	0	1	0	0	0	0	0	0	0	0	0	0	0	0	0	0	0	1	0	0	0	0	0
	k__Bacteria; p__Proteobacteria; c__Betaproteobacteria; o__Burkholderiales; f__Oxalobacteraceae; g__Ralstonia; s__Unclassified_Ralstonia	otu131036	2	1	1	0	2	2	1	2	5	0	3	1	0	4	1	0	0	0	0	3	2	1	1	1	3	1	1	0	1	0	2	1	0	0	0	0	1	1	1	0	0	0	2	3	0	0	0
	k__Bacteria; p__Proteobacteria; c__Betaproteobacteria; o__Burkholderiales; f__Oxalobacteraceae; g__Ralstonia; s__Unclassified_Ralstonia	otu364448	1	0	1	0	0	2	1	3	0	0	0	1	1	0	0	0	1	0	4	1	0	2	1	0	3	2	1	3	2	2	0	1	0	1	0	0	1	2	1	4	1	2	1	1	0	0	0
	k__Bacteria; p__Proteobacteria; c__Betaproteobacteria; o__Burkholderiales; f__Oxalobacteraceae; g__Ralstonia; s__Unclassified_Ralstonia	otu121121	0	0	0	0	0	0	0	0	0	2	0	0	1	0	0	0	0	0	0	1	0	0	0	0	0	0	0	0	0	1	1	0	0	0	0	2	0	10	0	0	0	0	0	0	0	0	0
	k__Bacteria; p__Proteobacteria; c__Betaproteobacteria; o__Burkholderiales; f__Oxalobacteraceae; g__Ralstonia; s__Unclassified_Ralstonia	otu225622	3	1	2	0	0	2	1	0	0	0	1	1	1	2	0	0	0	0	0	3	4	1	2	0	3	2	1	1	2	0	0	0	2	1	1	1	1	4	3	1	2	2	3	3	0	0	0
	k__Bacteria; p__Proteobacteria; c__Betaproteobacteria; o__Burkholderiales; f__Oxalobacteraceae; g__Ralstonia; s__Unclassified_Ralstonia	otu125800	0	2	0	0	0	1	1	1	2	0	0	0	1	1	1	0	1	1	1	1	2	1	3	3	0	1	1	2	2	1	4	0	0	1	0	0	0	1	0	0	4	2	0	0	0	0	0
	k__Bacteria; p__Proteobacteria; c__Betaproteobacteria; o__Burkholderiales; f__Oxalobacteraceae; g__Ralstonia; s__Unclassified_Ralstonia	otu358663	0	2	1	0	1	4	1	3	0	2	0	0	1	0	0	0	0	1	1	0	1	1	0	2	1	0	2	0	0	2	0	1	0	0	0	2	1	0	0	1	1	1	1	0	0	0	0
	k__Bacteria; p__Proteobacteria; c__Betaproteobacteria; o__Burkholderiales; f__Oxalobacteraceae; g__Ralstonia; s__Unclassified_Ralstonia	otu288185	0	0	0	0	1	0	0	2	0	0	0	3	0	0	0	0	0	2	1	0	1	3	0	0	0	0	0	0	0	1	1	0	0	0	0	0	0	1	0	0	1	0	0	0	0	0	0
	k__Bacteria; p__Proteobacteria; c__Betaproteobacteria; o__Burkholderiales; f__Oxalobacteraceae; g__Ralstonia; s__Unclassified_Ralstonia	otu148296	0	0	1	0	1	0	0	3	0	1	3	0	2	2	0	2	0	0	0	0	0	0	0	0	0	0	1	1	0	2	3	2	0	0	3	1	0	0	0	0	0	0	0	0	0	0	0
	k__Bacteria; p__Proteobacteria; c__Betaproteobacteria; o__Burkholderiales; f__Oxalobacteraceae; g__Ralstonia; s__Unclassified_Ralstonia	otu66758	0	0	0	0	0	0	0	0	0	0	0	0	0	0	0	0	0	0	0	0	0	0	0	0	0	0	0	0	0	0	0	0	0	0	0	0	0	0	0	0	0	0	0	0	0	0	0
	k__Bacteria; p__Proteobacteria; c__Betaproteobacteria; o__Burkholderiales; f__Oxalobacteraceae; g__Ralstonia; s__Unclassified_Ralstonia	otu333914	0	0	1	0	0	0	0	8	4	3	3	2	7	0	0	0	0	1	0	0	3	0	2	0	0	0	0	0	0	5	4	5	0	3	5	6	1	2	0	1	0	0	0	0	0	0	0
	k__Bacteria; p__Proteobacteria; c__Betaproteobacteria; o__Burkholderiales; f__Oxalobacteraceae; g__Ralstonia; s__Unclassified_Ralstonia	otu244605	0	0	0	0	0	1	0	6	2	3	2	1	4	0	0	1	0	0	0	0	0	0	0	0	0	0	0	1	0	8	7	5	0	4	3	2	0	1	0	0	0	0	0	0	0	0	0
	k__Bacteria; p__Proteobacteria; c__Betaproteobacteria; o__Burkholderiales; f__Oxalobacteraceae; g__Ralstonia; s__Unclassified_Ralstonia	otu63776	0	0	1	0	0	1	0	0	2	2	0	0	0	0	0	0	0	0	0	0	2	2	1	0	0	0	0	0	0	0	0	0	0	2	0	1	0	1	0	2	0	0	0	0	0	0	0
	k__Bacteria; p__Proteobacteria; c__Betaproteobacteria; o__Burkholderiales; f__Oxalobacteraceae; g__Ralstonia; s__Unclassified_Ralstonia	otu76479	2	4	2	0	0	1	2	0	0	1	2	0	0	1	1	0	2	2	0	0	5	0	0	1	1	1	2	1	3	0	0	1	0	0	1	0	4	1	3	0	4	2	0	2	0	0	0
	k__Bacteria; p__Proteobacteria; c__Betaproteobacteria; o__Burkholderiales; f__Oxalobacteraceae; g__Ralstonia; s__Unclassified_Ralstonia	otu103875	0	1	0	0	1	1	0	2	0	0	0	0	0	0	0	0	0	0	0	1	1	0	0	0	0	0	0	0	0	0	2	0	0	0	0	0	0	4	0	0	0	0	0	0	0	0	0
	k__Bacteria; p__Proteobacteria; c__Betaproteobacteria; o__Burkholderiales; f__Oxalobacteraceae; g__Ralstonia; s__Unclassified_Ralstonia	otu42385	0	0	1	0	5	0	0	0	0	0	0	0	0	0	0	0	0	0	1	0	0	0	0	0	1	0	0	0	0	0	0	0	0	0	0	0	0	0	0	0	0	0	0	1	0	0	0
	k__Bacteria; p__Proteobacteria; c__Betaproteobacteria; o__Burkholderiales; f__Oxalobacteraceae; g__Ralstonia; s__Unclassified_Ralstonia	otu298426	0	5	1	0	1	1	1	0	1	0	0	3	0	0	0	0	1	2	0	0	0	2	0	0	1	0	4	3	1	0	0	1	0	0	1	0	2	3	0	1	2	7	0	1	0	0	0
	k__Bacteria; p__Proteobacteria; c__Betaproteobacteria; o__Burkholderiales; f__Oxalobacteraceae; g__Ralstonia; s__Unclassified_Ralstonia	otu130467	0	0	0	0	0	1	1	3	2	3	0	1	1	2	1	0	0	2	3	1	1	2	0	1	0	2	1	2	1	3	1	0	1	0	2	3	1	0	1	0	2	1	0	2	0	0	0
	k__Bacteria; p__Proteobacteria; c__Betaproteobacteria; o__Burkholderiales; f__Oxalobacteraceae; g__Ralstonia; s__Unclassified_Ralstonia	otu249401	0	3	1	0	0	1	0	0	0	0	0	0	0	0	0	0	0	0	0	0	4	3	0	0	0	0	0	0	0	0	0	0	0	0	2	3	0	2	0	0	0	0	0	0	0	0	0
	k__Bacteria; p__Proteobacteria; c__Betaproteobacteria; o__Burkholderiales; f__Oxalobacteraceae; g__Ralstonia; s__Unclassified_Ralstonia	otu187874	0	0	1	0	0	2	0	0	0	0	0	0	1	0	0	0	0	1	0	1	3	1	0	0	0	0	0	0	0	1	0	1	0	0	0	2	0	3	0	1	0	0	0	0	0	0	0
	k__Bacteria; p__Proteobacteria; c__Betaproteobacteria; o__Burkholderiales; f__Oxalobacteraceae; g__Ralstonia; s__Unclassified_Ralstonia	otu27226	0	0	1	0	0	0	0	0	3	1	1	1	1	0	0	0	0	0	0	0	0	0	0	0	1	0	0	0	0	1	1	3	0	0	1	0	0	0	0	0	0	0	0	0	0	0	0
	k__Bacteria; p__Proteobacteria; c__Betaproteobacteria; o__Burkholderiales; f__Oxalobacteraceae; g__Ralstonia; s__Unclassified_Ralstonia	otu70122	0	0	1	0	0	0	0	5	4	2	5	3	6	0	0	0	0	0	0	0	1	1	0	0	0	0	0	0	0	10	4	3	0	4	2	4	0	0	0	0	0	0	0	0	0	0	0
	k__Bacteria; p__Proteobacteria; c__Betaproteobacteria; o__Burkholderiales; f__Oxalobacteraceae; g__Ralstonia; s__Unclassified_Ralstonia	otu121481	0	0	0	0	0	0	0	3	0	0	0	0	3	0	0	0	0	0	0	0	0	0	0	0	0	0	0	0	0	0	1	5	0	0	2	1	0	0	0	0	0	0	0	0	0	0	0
	k__Bacteria; p__Proteobacteria; c__Betaproteobacteria; o__Burkholderiales; f__Oxalobacteraceae; g__Ralstonia; s__Unclassified_Ralstonia	otu10356	1	3	1	0	0	1	1	0	0	0	1	1	0	0	1	1	0	0	2	2	1	1	0	0	0	3	1	1	3	0	2	0	0	1	0	0	1	1	2	1	1	0	2	2	0	0	0
	k__Bacteria; p__Proteobacteria; c__Betaproteobacteria; o__Burkholderiales; f__Oxalobacteraceae; g__Ralstonia; s__Unclassified_Ralstonia	otu212058	4	2	1	0	0	0	0	3	1	0	2	0	1	1	0	2	1	0	0	0	0	0	0	2	1	1	2	0	0	0	0	0	1	1	0	0	0	3	0	0	1	1	2	0	0	0	0
	k__Bacteria; p__Proteobacteria; c__Betaproteobacteria; o__Burkholderiales; f__Oxalobacteraceae; g__Ralstonia; s__Unclassified_Ralstonia	otu343749	0	0	0	0	1	0	0	1	5	1	0	2	3	0	0	0	0	0	0	0	4	0	0	0	0	0	1	0	0	1	5	3	0	4	6	2	0	0	0	0	0	0	0	0	0	0	0
	k__Bacteria; p__Proteobacteria; c__Betaproteobacteria; o__Burkholderiales; f__Oxalobacteraceae; g__Ralstonia; s__Unclassified_Ralstonia	otu258540	0	2	2	0	0	0	0	10	6	2	4	2	0	0	0	0	0	0	0	0	4	1	0	0	1	0	0	0	0	6	2	3	0	3	3	3	0	0	0	0	0	0	0	0	0	0	0
	k__Bacteria; p__Proteobacteria; c__Betaproteobacteria; o__Burkholderiales; f__Oxalobacteraceae; g__Ralstonia; s__Unclassified_Ralstonia	otu72927	0	2	0	0	0	3	0	0	2	0	1	0	0	0	0	0	1	2	0	0	1	0	0	0	0	0	0	0	0	1	0	0	0	0	0	0	0	0	0	0	1	0	0	0	0	0	0
	k__Bacteria; p__Proteobacteria; c__Betaproteobacteria; o__Burkholderiales; f__Oxalobacteraceae; g__Ralstonia; s__Unclassified_Ralstonia	otu15353	0	0	0	0	1	0	0	1	0	0	1	2	5	0	0	0	0	1	0	0	0	0	1	0	1	0	0	0	0	0	0	0	0	1	2	0	0	0	1	0	0	0	0	0	0	0	0
	k__Bacteria; p__Proteobacteria; c__Betaproteobacteria; o__Burkholderiales; f__Oxalobacteraceae; g__Ralstonia; s__Unclassified_Ralstonia	otu259672	0	0	0	0	8	1	1	0	0	0	0	0	0	0	0	0	0	0	1	1	0	1	0	1	2	0	0	0	0	0	0	3	0	0	0	0	0	0	0	0	0	0	0	0	0	0	0
	k__Bacteria; p__Proteobacteria; c__Betaproteobacteria; o__Burkholderiales; f__Oxalobacteraceae; g__Ralstonia; s__Unclassified_Ralstonia	otu278391	0	0	1	0	0	0	0	0	1	0	2	0	0	0	2	0	0	0	0	0	1	0	0	0	2	0	1	1	0	1	0	0	0	3	1	1	2	0	0	0	0	0	0	0	0	0	0
	k__Bacteria; p__Proteobacteria; c__Betaproteobacteria; o__Burkholderiales; f__Oxalobacteraceae; g__Ralstonia; s__Unclassified_Ralstonia	otu236041	0	1	0	0	0	0	1	0	0	0	1	0	0	0	0	0	1	0	1	1	0	1	0	0	1	0	0	0	0	1	1	0	0	0	0	0	0	0	0	0	0	0	0	0	0	0	0
	k__Bacteria; p__Proteobacteria; c__Betaproteobacteria; o__Burkholderiales; f__Oxalobacteraceae; g__Ralstonia; s__Unclassified_Ralstonia	otu164568	0	0	1	0	0	0	0	5	7	0	3	1	4	0	0	0	0	0	0	0	3	2	0	0	0	0	0	0	0	7	3	7	0	5	0	2	0	1	0	0	0	0	0	0	0	0	0
	k__Bacteria; p__Proteobacteria; c__Betaproteobacteria; o__Burkholderiales; f__Oxalobacteraceae; g__Ralstonia; s__Unclassified_Ralstonia	otu219381	0	0	1	0	0	1	0	0	0	0	1	1	1	2	0	0	0	0	2	0	0	0	0	0	0	1	0	0	2	0	4	0	1	1	1	1	0	0	0	0	1	0	0	0	0	0	0
	k__Bacteria; p__Proteobacteria; c__Betaproteobacteria; o__Burkholderiales; f__Oxalobacteraceae; g__Ralstonia; s__Unclassified_Ralstonia	otu191837	0	1	0	0	0	1	0	0	0	0	0	0	0	0	0	0	0	0	0	0	0	1	0	0	0	0	0	0	0	0	1	0	0	0	0	0	0	0	0	0	0	0	0	0	0	0	0
	k__Bacteria; p__Proteobacteria; c__Betaproteobacteria; o__Burkholderiales; f__Oxalobacteraceae; g__Ralstonia; s__Unclassified_Ralstonia	otu219575	0	0	0	0	0	0	0	5	2	3	7	2	6	0	0	0	0	0	0	0	0	0	0	0	0	0	0	0	0	6	6	6	3	7	4	3	0	0	0	0	0	0	0	0	0	0	0
	k__Bacteria; p__Proteobacteria; c__Betaproteobacteria; o__Burkholderiales; f__Oxalobacteraceae; g__Ralstonia; s__Unclassified_Ralstonia	otu124148	1	2	1	0	1	0	0	1	0	0	0	1	0	1	1	0	1	0	0	0	1	1	0	0	0	1	2	0	2	1	0	0	1	0	0	0	2	3	0	1	0	3	0	1	0	0	0
	k__Bacteria; p__Proteobacteria; c__Betaproteobacteria; o__Burkholderiales; f__Oxalobacteraceae; g__Ralstonia; s__Unclassified_Ralstonia	otu135424	0	2	2	0	3	1	0	1	0	0	1	0	0	0	0	0	0	0	0	0	2	1	2	0	0	0	0	0	0	1	1	0	0	0	0	1	0	0	0	1	0	0	0	2	0	0	0
	k__Bacteria; p__Proteobacteria; c__Betaproteobacteria; o__Burkholderiales; f__Oxalobacteraceae; g__Ralstonia; s__Unclassified_Ralstonia	otu242241	0	1	2	0	0	0	0	1	1	1	1	1	1	3	0	0	0	0	1	0	0	0	0	1	0	2	0	0	0	1	1	2	0	0	0	0	0	2	0	0	0	1	0	0	0	0	0
	k__Bacteria; p__Proteobacteria; c__Betaproteobacteria; o__Burkholderiales; f__Oxalobacteraceae; g__Ralstonia; s__Unclassified_Ralstonia	otu292287	0	1	2	0	2	0	0	0	0	0	0	0	1	0	0	0	0	0	0	0	0	2	0	0	0	0	0	1	0	0	4	0	0	0	1	2	0	0	0	0	0	0	0	0	0	0	1
	k__Bacteria; p__Proteobacteria; c__Betaproteobacteria; o__Burkholderiales; f__Oxalobacteraceae; g__Ralstonia; s__Unclassified_Ralstonia	otu70997	0	1	0	0	0	0	0	0	0	0	0	0	1	0	0	0	0	0	0	0	1	1	0	0	0	0	0	0	0	1	2	0	0	0	0	0	0	0	0	0	0	0	0	0	0	0	0
	k__Bacteria; p__Proteobacteria; c__Betaproteobacteria; o__Burkholderiales; f__Oxalobacteraceae; g__Ralstonia; s__Unclassified_Ralstonia	otu351267	0	0	1	0	0	0	0	0	1	1	0	1	1	0	0	0	0	0	0	0	2	0	0	0	0	1	2	0	0	0	1	1	0	1	1	0	0	0	0	0	0	0	0	0	0	0	0
	k__Bacteria; p__Proteobacteria; c__Betaproteobacteria; o__Burkholderiales; f__Oxalobacteraceae; g__Ralstonia; s__Unclassified_Ralstonia	otu115975	0	0	0	0	0	2	0	1	0	0	1	0	1	1	0	1	0	0	0	0	1	0	0	0	0	0	1	0	0	2	1	0	0	1	1	2	1	0	0	0	0	0	0	0	0	0	0
	k__Bacteria; p__Proteobacteria; c__Betaproteobacteria; o__Burkholderiales; f__Oxalobacteraceae; g__Ralstonia; s__Unclassified_Ralstonia	otu244826	0	2	0	0	1	1	0	2	1	1	1	1	0	1	0	1	0	0	4	0	1	0	0	0	1	1	0	1	1	0	0	1	0	0	1	3	1	0	0	0	0	0	0	0	0	0	0
	k__Bacteria; p__Proteobacteria; c__Betaproteobacteria; o__Burkholderiales; f__Oxalobacteraceae; g__Ralstonia; s__Unclassified_Ralstonia	otu283	0	2	1	0	1	0	0	3	1	2	4	1	0	0	0	0	0	0	0	0	5	3	0	0	0	0	0	1	0	6	1	0	0	5	3	2	0	2	1	0	0	0	0	0	0	0	0
	k__Bacteria; p__Proteobacteria; c__Betaproteobacteria; o__Burkholderiales; f__Oxalobacteraceae; g__Ralstonia; s__Unclassified_Ralstonia	otu124542	0	0	1	0	0	0	0	0	0	0	1	0	0	2	0	0	1	0	1	0	3	1	0	0	1	0	0	2	2	0	2	0	1	0	2	0	0	0	1	2	1	1	0	0	0	0	0
	k__Bacteria; p__Proteobacteria; c__Betaproteobacteria; o__Burkholderiales; f__Oxalobacteraceae; g__Ralstonia; s__Unclassified_Ralstonia	otu140890	1	0	2	0	0	2	0	0	0	0	0	3	0	0	2	0	0	2	1	1	1	0	0	0	0	0	4	1	1	0	0	0	0	0	1	0	3	0	0	0	1	0	2	2	0	0	0
k__Bacteria; p__Proteobacteria; c__Betaproteobacteria; o__Neisseriales; f__Neisseriaceae; g__Kingella	k__Bacteria; p__Proteobacteria; c__Betaproteobacteria; o__Neisseriales; f__Neisseriaceae; g__Kingella; s__Unclassified_Kingella	otu308856	0	0	1	0	0	0	0	0	0	0	0	0	0	0	0	0	0	0	0	0	0	0	0	0	0	0	0	0	0	0	0	0	0	0	0	0	0	0	0	0	0	0	0	0	0	0	0
	k__Bacteria; p__Proteobacteria; c__Betaproteobacteria; o__Neisseriales; f__Neisseriaceae; g__Kingella; s__Unclassified_Kingella	otu354083	0	0	0	0	7	0	0	0	0	0	1	0	0	0	0	2	0	1	0	0	0	0	0	0	6	0	0	0	0	0	0	0	0	0	0	0	0	0	0	0	0	0	0	0	0	0	0
	k__Bacteria; p__Proteobacteria; c__Betaproteobacteria; o__Neisseriales; f__Neisseriaceae; g__Kingella; s__Unclassified_Kingella	otu211373	0	0	0	0	0	0	0	0	0	0	0	0	0	0	0	0	0	1	0	0	0	0	0	0	0	0	0	0	0	0	0	0	0	0	0	0	0	0	0	0	0	0	0	0	0	0	0
	k__Bacteria; p__Proteobacteria; c__Betaproteobacteria; o__Neisseriales; f__Neisseriaceae; g__Kingella; s__Unclassified_Kingella	otu67859	0	0	0	0	0	0	0	0	0	0	0	0	0	0	0	0	0	1	0	0	0	0	0	0	0	0	0	0	0	0	0	0	0	0	0	0	0	0	0	0	0	0	0	0	0	0	0
	k__Bacteria; p__Proteobacteria; c__Betaproteobacteria; o__Neisseriales; f__Neisseriaceae; g__Kingella; s__Unclassified_Kingella	otu299315	0	0	0	0	0	0	0	0	0	0	0	0	0	0	0	0	0	0	0	0	0	0	0	0	0	0	0	0	0	0	0	0	0	0	0	0	0	0	0	0	0	0	0	0	0	0	0
	k__Bacteria; p__Proteobacteria; c__Betaproteobacteria; o__Neisseriales; f__Neisseriaceae; g__Kingella; s__Unclassified_Kingella	otu172695	0	0	0	0	0	0	0	0	0	0	0	0	0	0	0	0	0	0	0	0	0	0	0	0	0	0	0	0	0	0	0	0	0	0	0	0	0	0	0	0	0	0	0	0	0	0	0
k__Bacteria; p__Proteobacteria; c__Betaproteobacteria; o__Rhodocyclales; f__Rhodocyclaceae; g__Methyloversatilis	k__Bacteria; p__Proteobacteria; c__Betaproteobacteria; o__Rhodocyclales; f__Rhodocyclaceae; g__Methyloversatilis; s__Unclassified_Methyloversatilis	otu182924	0	26	0	0	10	0	0	0	3	8	0	0	0	1	0	4	0	0	0	1	3	4	0	7	0	5	8	0	17	1	4	0	2	0	0	0	0	2	31	11	0	0	0	7	0	0	0
k__Bacteria; p__Proteobacteria; c__Gammaproteobacteria; o__Enterobacteriales; f__Enterobacteriaceae; g__Enterobacter	k__Bacteria; p__Proteobacteria; c__Gammaproteobacteria; o__Enterobacteriales; f__Enterobacteriaceae; g__Enterobacter; s__Enterobacter_turicensis	otu167753	2	15	4	0	5	16	10	8	19	8	5	27	44	26	34	60	33	11	12	9	28	15	5	61	24	41	75	17	8	16	12	18	24	24	42	40	32	9	8	14	4	20	29	29	0	0	0
	k__Bacteria; p__Proteobacteria; c__Gammaproteobacteria; o__Enterobacteriales; f__Enterobacteriaceae; g__Enterobacter; s__Enterobacter_turicensis	otu279251	0	19	11	0	9	15	13	10	20	8	11	43	36	30	27	75	18	10	7	3	27	5	5	39	11	42	49	9	4	21	17	19	25	36	65	49	29	4	1	9	3	12	22	19	0	0	0
	k__Bacteria; p__Proteobacteria; c__Gammaproteobacteria; o__Enterobacteriales; f__Enterobacteriaceae; g__Enterobacter; s__Enterobacter_turicensis	otu114499	0	3	1	0	0	2	0	4	8	5	0	7	13	2	0	2	0	1	0	2	3	2	0	2	1	1	3	3	0	4	7	15	1	7	13	12	1	1	0	0	0	1	0	1	0	0	0
	k__Bacteria; p__Proteobacteria; c__Gammaproteobacteria; o__Enterobacteriales; f__Enterobacteriaceae; g__Enterobacter; s__Enterobacter_turicensis	otu271018	1	1	1	0	0	3	2	3	2	3	0	12	7	5	6	3	0	2	2	0	2	2	2	6	4	1	2	1	0	8	2	4	5	8	14	8	4	0	0	0	0	0	2	2	0	0	0
	k__Bacteria; p__Proteobacteria; c__Gammaproteobacteria; o__Enterobacteriales; f__Enterobacteriaceae; g__Enterobacter; s__Enterobacter_turicensis	otu167265	0	0	2	0	1	0	10	0	3	0	0	5	0	9	0	5	11	8	0	0	0	0	0	4	0	10	9	7	0	0	5	0	3	6	9	2	0	0	0	0	0	0	0	10	0	0	0
	k__Bacteria; p__Proteobacteria; c__Gammaproteobacteria; o__Enterobacteriales; f__Enterobacteriaceae; g__Enterobacter; s__Enterobacter_turicensis	otu96710	0	1	1	0	0	0	0	0	3	0	1	2	3	0	2	2	0	1	2	0	0	1	0	3	0	1	4	2	1	6	2	4	1	4	6	8	0	1	0	1	0	0	0	1	0	0	0
	k__Bacteria; p__Proteobacteria; c__Gammaproteobacteria; o__Enterobacteriales; f__Enterobacteriaceae; g__Enterobacter; s__Enterobacter_turicensis	otu107004	1	1	1	0	0	1	0	0	1	0	0	10	6	1	1	2	3	0	0	1	4	2	0	3	0	3	1	1	1	0	2	5	3	4	2	6	0	0	0	0	0	0	0	1	0	0	0
	k__Bacteria; p__Proteobacteria; c__Gammaproteobacteria; o__Enterobacteriales; f__Enterobacteriaceae; g__Enterobacter; s__Enterobacter_turicensis	otu152594	0	1	1	0	0	0	0	1	2	2	0	2	3	5	2	6	0	0	1	3	4	1	0	6	1	2	5	1	0	0	2	1	5	3	4	4	1	1	0	0	0	0	1	1	0	0	0
	k__Bacteria; p__Proteobacteria; c__Gammaproteobacteria; o__Enterobacteriales; f__Enterobacteriaceae; g__Enterobacter; s__Enterobacter_turicensis	otu175635	0	0	0	0	0	0	0	1	1	1	0	6	2	4	1	5	1	0	1	0	1	1	0	3	1	1	4	1	0	2	1	2	3	4	3	2	1	1	0	1	0	0	1	1	0	0	0
	k__Bacteria; p__Proteobacteria; c__Gammaproteobacteria; o__Enterobacteriales; f__Enterobacteriaceae; g__Enterobacter; s__Enterobacter_turicensis	otu29848	0	1	0	0	1	2	0	1	1	0	0	4	9	0	0	1	0	0	0	0	1	1	2	1	0	0	0	1	0	1	3	2	1	2	4	7	0	0	0	0	0	0	0	0	0	0	0
	k__Bacteria; p__Proteobacteria; c__Gammaproteobacteria; o__Enterobacteriales; f__Enterobacteriaceae; g__Enterobacter; s__Enterobacter_turicensis	otu102482	0	1	0	0	1	1	0	0	2	1	0	3	5	1	3	4	0	1	1	0	1	0	0	2	0	3	0	1	0	3	2	1	3	4	1	5	1	0	0	0	0	2	1	2	0	0	1
k__Bacteria; p__Proteobacteria; c__Gammaproteobacteria; o__Enterobacteriales; f__Enterobacteriaceae; g__Enterobacter	k__Bacteria; p__Proteobacteria; c__Gammaproteobacteria; o__Enterobacteriales; f__Enterobacteriaceae; g__Enterobacter; s__Unclassified_Enterobacter	otu302852	0	0	0	0	1	0	0	1	0	0	0	7	0	0	0	1	0	0	0	0	1	2	0	0	0	0	0	1	0	2	1	56	6	0	2	52	0	0	0	0	0	0	0	0	0	0	0
k__Bacteria; p__Proteobacteria; c__Gammaproteobacteria; o__Pseudomonadales; f__Moraxellaceae; g__Acinetobacter	k__Bacteria; p__Proteobacteria; c__Gammaproteobacteria; o__Pseudomonadales; f__Moraxellaceae; g__Acinetobacter; s__Acinetobacter_guillouiae	otu19298	16	56	13	0	9	17	24	4	3	1	11	17	21	7	53	13	11	16	21	2	52	35	4	45	36	37	34	40	8	2	4	10	1	6	10	8	46	17	53	29	17	22	29	29	1	0	0
	k__Bacteria; p__Proteobacteria; c__Gammaproteobacteria; o__Pseudomonadales; f__Moraxellaceae; g__Acinetobacter; s__Acinetobacter_guillouiae	otu73456	16	58	17	0	2	15	17	7	2	0	12	20	33	2	50	8	17	17	21	7	49	44	1	40	31	38	40	15	13	5	2	11	2	10	13	9	35	13	36	22	13	16	29	44	0	0	0
	k__Bacteria; p__Proteobacteria; c__Gammaproteobacteria; o__Pseudomonadales; f__Moraxellaceae; g__Acinetobacter; s__Acinetobacter_guillouiae	otu171914	7	33	8	0	5	5	11	5	2	1	7	14	14	1	38	9	7	8	6	2	33	27	2	25	22	28	15	15	3	1	3	9	2	3	8	5	25	7	21	10	12	13	17	28	0	0	0
	k__Bacteria; p__Proteobacteria; c__Gammaproteobacteria; o__Pseudomonadales; f__Moraxellaceae; g__Acinetobacter; s__Acinetobacter_guillouiae	otu16749	0	9	2	0	2	2	0	1	0	0	0	0	0	0	0	0	0	0	0	0	15	21	1	0	1	1	0	0	0	1	1	2	0	2	2	0	0	10	0	1	1	1	1	1	0	0	0
	k__Bacteria; p__Proteobacteria; c__Gammaproteobacteria; o__Pseudomonadales; f__Moraxellaceae; g__Acinetobacter; s__Acinetobacter_guillouiae	otu261041	1	5	2	0	0	0	0	1	2	0	1	6	3	0	4	6	1	2	3	0	4	3	0	4	2	4	3	1	0	0	1	4	2	0	3	0	0	1	4	2	0	0	4	1	0	0	0
	k__Bacteria; p__Proteobacteria; c__Gammaproteobacteria; o__Pseudomonadales; f__Moraxellaceae; g__Acinetobacter; s__Acinetobacter_guillouiae	otu197995	0	0	0	0	0	0	0	0	0	0	1	1	1	0	11	2	0	0	1	0	2	1	0	0	0	0	0	0	0	0	0	2	0	5	1	1	1	1	0	0	5	0	0	2	0	0	0
	k__Bacteria; p__Proteobacteria; c__Gammaproteobacteria; o__Pseudomonadales; f__Moraxellaceae; g__Acinetobacter; s__Acinetobacter_guillouiae	otu264036	2	0	1	0	1	0	1	0	0	0	0	0	3	1	5	0	1	1	0	0	2	5	0	3	2	2	2	1	0	0	0	1	0	2	0	0	1	1	1	1	2	0	0	1	0	0	0
	k__Bacteria; p__Proteobacteria; c__Gammaproteobacteria; o__Pseudomonadales; f__Moraxellaceae; g__Acinetobacter; s__Acinetobacter_guillouiae	otu286397	1	3	2	0	0	1	1	0	0	0	0	0	5	0	1	2	1	0	3	0	5	3	0	2	1	0	2	0	0	0	0	2	1	0	3	0	1	1	0	1	0	0	0	1	0	0	0
	k__Bacteria; p__Proteobacteria; c__Gammaproteobacteria; o__Pseudomonadales; f__Moraxellaceae; g__Acinetobacter; s__Acinetobacter_guillouiae	otu44138	0	1	2	0	0	0	1	0	1	0	0	0	1	0	1	0	0	1	3	0	2	1	0	0	2	2	2	0	0	0	0	0	0	0	1	1	2	0	0	3	1	1	0	1	0	0	0
	k__Bacteria; p__Proteobacteria; c__Gammaproteobacteria; o__Pseudomonadales; f__Moraxellaceae; g__Acinetobacter; s__Acinetobacter_guillouiae	otu20933	0	1	1	0	1	1	0	1	0	0	0	0	0	0	0	0	0	0	0	0	0	0	0	0	0	0	1	1	0	0	0	0	0	0	1	1	0	0	0	0	0	0	0	0	0	0	0
	k__Bacteria; p__Proteobacteria; c__Gammaproteobacteria; o__Pseudomonadales; f__Moraxellaceae; g__Acinetobacter; s__Acinetobacter_guillouiae	otu270601	0	6	2	0	0	1	0	0	0	0	0	0	0	0	2	0	0	1	1	0	2	1	0	2	0	3	1	1	0	0	0	0	0	0	1	0	1	2	4	1	0	2	0	1	0	0	0
	k__Bacteria; p__Proteobacteria; c__Gammaproteobacteria; o__Pseudomonadales; f__Moraxellaceae; g__Acinetobacter; s__Acinetobacter_johnsonii	otu23481	162	131	94	0	71	44	255	93	24	36	71	90	112	58	27	112	54	75	35	55	349	224	43	130	170	194	228	171	57	76	70	75	24	50	166	119	56	215	38	36	122	90	663	215	1	1	0
	k__Bacteria; p__Proteobacteria; c__Gammaproteobacteria; o__Pseudomonadales; f__Moraxellaceae; g__Acinetobacter; s__Acinetobacter_johnsonii	otu116081	1	2	1	0	0	1	18	2	0	2	0	0	2	0	0	4	2	1	5	6	4	14	1	2	6	3	0	1	0	0	2	1	1	1	5	1	1	0	1	3	0	5	12	3	0	0	0
	k__Bacteria; p__Proteobacteria; c__Gammaproteobacteria; o__Pseudomonadales; f__Moraxellaceae; g__Acinetobacter; s__Acinetobacter_johnsonii	otu171208	0	1	0	0	0	0	0	1	0	0	1	0	1	0	0	0	0	0	0	0	3	2	1	1	0	1	0	0	0	2	1	1	0	0	5	0	0	1	0	0	0	0	0	0	0	0	0
	k__Bacteria; p__Proteobacteria; c__Gammaproteobacteria; o__Pseudomonadales; f__Moraxellaceae; g__Acinetobacter; s__Acinetobacter_johnsonii	otu123404	0	0	0	0	1	0	1	0	0	0	0	0	1	0	0	1	0	2	0	1	1	4	0	0	0	0	0	0	0	0	0	0	1	0	0	1	0	0	0	0	0	0	0	0	0	0	0
	k__Bacteria; p__Proteobacteria; c__Gammaproteobacteria; o__Pseudomonadales; f__Moraxellaceae; g__Acinetobacter; s__Acinetobacter_johnsonii	otu225878	2	0	0	0	0	2	5	0	0	0	0	1	0	0	0	0	1	0	1	1	1	6	1	4	1	0	1	1	0	0	0	0	0	0	0	0	0	3	1	0	2	0	7	1	0	0	0
	k__Bacteria; p__Proteobacteria; c__Gammaproteobacteria; o__Pseudomonadales; f__Moraxellaceae; g__Acinetobacter; s__Acinetobacter_johnsonii	otu297467	0	0	0	0	0	0	0	0	1	0	1	0	1	0	0	0	0	0	0	0	2	0	0	0	0	0	0	0	0	0	0	0	0	1	2	0	0	1	0	0	0	0	0	0	0	0	0
	k__Bacteria; p__Proteobacteria; c__Gammaproteobacteria; o__Pseudomonadales; f__Moraxellaceae; g__Acinetobacter; s__Acinetobacter_johnsonii	otu43095	0	0	0	0	0	0	0	0	0	0	0	0	0	0	1	0	0	0	0	0	1	0	0	0	0	0	0	0	0	0	0	0	0	0	0	1	0	0	0	0	0	0	0	1	0	0	0
	k__Bacteria; p__Proteobacteria; c__Gammaproteobacteria; o__Pseudomonadales; f__Moraxellaceae; g__Acinetobacter; s__Acinetobacter_rhizosphaerae	otu194633	0	7	7	0	11	0	0	0	0	0	0	0	0	0	2	0	1	0	10	0	1	6	3	0	0	5	0	0	0	0	0	0	0	0	0	0	0	14	0	0	234	0	5	1	0	0	0
	k__Bacteria; p__Proteobacteria; c__Gammaproteobacteria; o__Pseudomonadales; f__Moraxellaceae; g__Acinetobacter; s__Acinetobacter_rhizosphaerae	otu236944	0	0	0	0	0	0	0	0	0	0	0	0	0	0	109	0	5	0	0	0	1	16	0	0	4	10	2	0	0	0	0	0	0	0	0	0	0	87	0	6	0	0	5	2	0	0	0
	k__Bacteria; p__Proteobacteria; c__Gammaproteobacteria; o__Pseudomonadales; f__Moraxellaceae; g__Acinetobacter; s__Acinetobacter_rhizosphaerae	otu333463	0	2	4	0	6	0	0	0	0	0	0	0	0	0	0	0	0	0	3	0	0	0	1	0	1	0	0	0	0	0	0	0	0	0	0	0	0	0	0	0	96	0	3	5	0	0	0
	k__Bacteria; p__Proteobacteria; c__Gammaproteobacteria; o__Pseudomonadales; f__Moraxellaceae; g__Acinetobacter; s__Acinetobacter_rhizosphaerae	otu332144	0	0	0	0	0	0	0	0	0	0	0	0	0	0	46	0	1	0	0	0	0	6	0	0	4	2	0	0	0	0	0	0	0	0	0	0	0	39	0	0	0	0	4	1	0	0	0
	k__Bacteria; p__Proteobacteria; c__Gammaproteobacteria; o__Pseudomonadales; f__Moraxellaceae; g__Acinetobacter; s__Acinetobacter_rhizosphaerae	otu119473	0	0	1	0	2	0	0	0	0	0	0	0	0	0	0	0	0	0	2	5	0	0	1	0	0	1	0	0	0	0	0	0	0	0	0	0	0	0	0	0	63	5	1	2	0	0	0
	k__Bacteria; p__Proteobacteria; c__Gammaproteobacteria; o__Pseudomonadales; f__Moraxellaceae; g__Acinetobacter; s__Acinetobacter_rhizosphaerae	otu245837	0	0	0	0	0	0	0	0	0	0	0	0	0	0	39	0	2	0	0	0	0	3	0	0	1	2	0	0	0	0	0	0	0	0	0	0	0	40	0	0	0	0	1	0	0	0	0
	k__Bacteria; p__Proteobacteria; c__Gammaproteobacteria; o__Pseudomonadales; f__Moraxellaceae; g__Acinetobacter; s__Unclassified_Acinetobacter	otu255803	43	33	28	0	22	48	38	13	6	15	5	7	17	7	3	14	26	12	16	25	50	5	2	29	71	62	67	90	11	3	14	6	7	7	22	23	22	20	26	46	13	50	268	32	0	0	0
	k__Bacteria; p__Proteobacteria; c__Gammaproteobacteria; o__Pseudomonadales; f__Moraxellaceae; g__Acinetobacter; s__Unclassified_Acinetobacter	otu153932	33	20	20	0	10	29	17	11	5	4	2	1	10	7	2	14	15	7	17	27	25	7	2	14	52	44	46	48	5	5	7	10	5	7	10	15	23	27	14	23	6	23	165	24	0	0	0
	k__Bacteria; p__Proteobacteria; c__Gammaproteobacteria; o__Pseudomonadales; f__Moraxellaceae; g__Acinetobacter; s__Unclassified_Acinetobacter	otu176641	40	28	29	0	6	15	170	5	10	11	6	20	27	12	24	18	29	15	15	29	68	135	15	27	47	48	17	26	8	15	24	15	13	11	22	34	7	36	17	6	14	27	240	37	0	0	0
	k__Bacteria; p__Proteobacteria; c__Gammaproteobacteria; o__Pseudomonadales; f__Moraxellaceae; g__Acinetobacter; s__Unclassified_Acinetobacter	otu184699	27	23	23	0	8	5	36	21	3	8	7	12	11	3	2	19	4	14	3	4	54	17	1	17	29	42	55	54	18	11	6	6	7	6	29	12	15	34	7	2	24	23	112	43	0	0	0
	k__Bacteria; p__Proteobacteria; c__Gammaproteobacteria; o__Pseudomonadales; f__Moraxellaceae; g__Acinetobacter; s__Unclassified_Acinetobacter	otu306963	24	18	21	0	10	22	10	6	4	2	6	3	5	5	0	8	22	8	11	11	21	5	2	11	29	36	28	35	3	0	8	1	3	2	5	6	18	15	8	23	10	17	159	14	0	0	0
	k__Bacteria; p__Proteobacteria; c__Gammaproteobacteria; o__Pseudomonadales; f__Moraxellaceae; g__Acinetobacter; s__Unclassified_Acinetobacter	otu324005	21	21	10	0	6	16	109	4	9	2	3	10	12	8	12	10	17	13	4	15	31	94	11	27	36	36	15	15	11	5	15	6	5	9	15	9	12	23	15	6	18	13	204	36	0	0	1
	k__Bacteria; p__Proteobacteria; c__Gammaproteobacteria; o__Pseudomonadales; f__Moraxellaceae; g__Acinetobacter; s__Unclassified_Acinetobacter	otu221943	10	23	0	0	1	0	0	3	17	2	0	14	9	2	0	9	0	0	0	0	0	0	6	0	4	15	15	0	0	9	5	23	9	9	1	17	0	25	0	0	0	0	0	12	0	0	0
	k__Bacteria; p__Proteobacteria; c__Gammaproteobacteria; o__Pseudomonadales; f__Moraxellaceae; g__Acinetobacter; s__Unclassified_Acinetobacter	otu21836	2	1	0	0	0	0	4	0	0	0	1	0	1	0	0	3	0	0	0	0	21	2	0	2	3	1	1	0	0	0	1	1	1	1	2	3	0	13	0	0	5	1	8	4	0	0	0
	k__Bacteria; p__Proteobacteria; c__Gammaproteobacteria; o__Pseudomonadales; f__Moraxellaceae; g__Acinetobacter; s__Unclassified_Acinetobacter	otu242564	1	5	0	0	2	2	2	1	2	1	1	2	6	0	0	1	0	2	2	1	4	0	0	3	2	2	5	10	2	1	2	0	1	1	2	3	3	0	2	2	1	3	14	4	0	0	0
	k__Bacteria; p__Proteobacteria; c__Gammaproteobacteria; o__Pseudomonadales; f__Moraxellaceae; g__Acinetobacter; s__Unclassified_Acinetobacter	otu304281	1	1	1	0	0	3	0	0	0	0	1	0	0	0	0	2	0	1	0	0	0	0	0	0	0	0	0	2	0	0	1	0	0	0	2	1	0	0	0	0	0	0	0	0	0	0	0
	k__Bacteria; p__Proteobacteria; c__Gammaproteobacteria; o__Pseudomonadales; f__Moraxellaceae; g__Acinetobacter; s__Unclassified_Acinetobacter	otu84652	0	3	0	0	0	0	0	0	0	0	0	0	0	0	0	0	49	0	0	7	0	0	0	0	6	5	0	0	0	0	0	0	0	2	0	0	0	0	0	0	91	6	41	14	0	0	0
	k__Bacteria; p__Proteobacteria; c__Gammaproteobacteria; o__Pseudomonadales; f__Moraxellaceae; g__Acinetobacter; s__Unclassified_Acinetobacter	otu167824	4	4	4	0	3	2	9	0	0	0	0	1	1	0	1	0	0	3	0	0	10	8	2	3	7	5	11	6	1	0	0	0	0	1	0	1	0	10	0	2	2	6	23	7	0	0	0
	k__Bacteria; p__Proteobacteria; c__Gammaproteobacteria; o__Pseudomonadales; f__Moraxellaceae; g__Acinetobacter; s__Unclassified_Acinetobacter	otu43642	2	0	0	0	1	1	0	1	1	0	0	4	0	0	0	0	73	0	1	2	0	1	0	0	2	10	2	1	0	0	0	1	2	0	0	2	0	3	1	2	6	11	48	3	0	0	0
	k__Bacteria; p__Proteobacteria; c__Gammaproteobacteria; o__Pseudomonadales; f__Moraxellaceae; g__Acinetobacter; s__Unclassified_Acinetobacter	otu307590	0	2	1	0	2	0	1	0	1	1	0	0	1	0	0	2	0	2	0	0	5	1	0	0	1	3	5	0	1	3	0	0	1	0	0	3	0	2	0	0	0	0	6	2	0	0	0
	k__Bacteria; p__Proteobacteria; c__Gammaproteobacteria; o__Pseudomonadales; f__Moraxellaceae; g__Acinetobacter; s__Unclassified_Acinetobacter	otu340914	0	0	0	0	1	4	0	10	0	2	5	0	12	0	0	2	0	0	0	0	22	2	0	2	0	0	0	5	16	7	3	0	0	7	5	0	0	0	0	0	1	0	4	13	0	0	0
	k__Bacteria; p__Proteobacteria; c__Gammaproteobacteria; o__Pseudomonadales; f__Moraxellaceae; g__Acinetobacter; s__Unclassified_Acinetobacter	otu294565	1	0	1	0	0	0	2	0	0	0	1	1	3	1	0	1	0	0	0	1	3	0	0	2	4	1	4	0	0	2	0	0	3	1	4	1	0	2	0	1	1	0	5	3	0	0	0
	k__Bacteria; p__Proteobacteria; c__Gammaproteobacteria; o__Pseudomonadales; f__Moraxellaceae; g__Acinetobacter; s__Unclassified_Acinetobacter	otu354912	3	0	1	0	0	0	0	0	2	0	0	1	0	0	1	2	1	0	0	0	4	0	1	0	0	1	0	0	2	0	0	0	0	0	2	1	0	0	0	1	0	1	3	1	0	0	0
	k__Bacteria; p__Proteobacteria; c__Gammaproteobacteria; o__Pseudomonadales; f__Moraxellaceae; g__Acinetobacter; s__Unclassified_Acinetobacter	otu214411	0	14	0	0	0	0	0	0	0	0	0	0	0	0	0	0	0	0	0	0	43	0	0	0	1	0	0	8	0	0	0	0	0	0	0	15	0	0	0	0	0	0	42	0	0	0	0
	k__Bacteria; p__Proteobacteria; c__Gammaproteobacteria; o__Pseudomonadales; f__Moraxellaceae; g__Acinetobacter; s__Unclassified_Acinetobacter	otu240016	0	3	0	0	0	1	0	0	1	0	1	1	0	0	0	0	3	1	0	1	2	0	0	1	2	1	1	0	0	0	0	0	0	0	0	1	0	0	0	0	1	1	9	0	0	0	0
	k__Bacteria; p__Proteobacteria; c__Gammaproteobacteria; o__Pseudomonadales; f__Moraxellaceae; g__Acinetobacter; s__Unclassified_Acinetobacter	otu74418	1	1	0	0	0	2	4	1	0	1	1	0	0	0	1	2	0	6	0	0	2	2	0	0	0	0	0	0	0	2	1	3	1	1	3	3	1	0	9	0	1	3	4	0	0	0	0
	k__Bacteria; p__Proteobacteria; c__Gammaproteobacteria; o__Pseudomonadales; f__Moraxellaceae; g__Acinetobacter; s__Unclassified_Acinetobacter	otu55438	0	7	0	0	0	0	0	0	0	0	1	3	2	0	1	0	0	0	0	0	4	4	0	0	1	0	0	0	1	0	1	1	0	3	0	2	0	0	0	0	0	0	0	1	0	0	0
	k__Bacteria; p__Proteobacteria; c__Gammaproteobacteria; o__Pseudomonadales; f__Moraxellaceae; g__Acinetobacter; s__Unclassified_Acinetobacter	otu54805	0	2	0	0	0	0	0	4	0	0	0	0	4	0	0	1	0	0	0	0	14	1	0	3	0	0	0	2	3	4	0	0	0	0	2	1	0	0	0	0	0	0	1	4	0	0	0
	k__Bacteria; p__Proteobacteria; c__Gammaproteobacteria; o__Pseudomonadales; f__Moraxellaceae; g__Acinetobacter; s__Unclassified_Acinetobacter	otu246794	0	5	1	0	2	0	0	0	0	0	1	1	0	0	0	1	0	2	0	0	2	2	0	0	2	2	0	4	0	0	0	0	0	0	0	1	0	0	0	0	2	0	1	1	0	0	0
	k__Bacteria; p__Proteobacteria; c__Gammaproteobacteria; o__Pseudomonadales; f__Moraxellaceae; g__Acinetobacter; s__Unclassified_Acinetobacter	otu65610	0	0	0	0	0	0	0	0	0	0	0	0	0	0	0	0	0	0	0	0	0	0	0	0	0	0	0	0	0	0	0	0	0	0	0	0	0	0	0	0	0	0	1	0	0	0	0
	k__Bacteria; p__Proteobacteria; c__Gammaproteobacteria; o__Pseudomonadales; f__Moraxellaceae; g__Acinetobacter; s__Unclassified_Acinetobacter	otu331759	0	0	0	0	0	1	0	0	0	0	1	1	1	0	0	2	0	0	3	0	1	1	0	0	0	0	0	0	0	1	0	1	0	0	0	0	0	0	0	0	1	0	1	0	0	0	0
	k__Bacteria; p__Proteobacteria; c__Gammaproteobacteria; o__Pseudomonadales; f__Moraxellaceae; g__Acinetobacter; s__Unclassified_Acinetobacter	otu183138	0	5	2	0	1	1	0	2	3	3	4	0	5	0	0	0	0	0	0	1	2	1	0	0	0	0	0	1	0	1	2	3	0	2	3	4	0	1	0	1	0	0	0	0	0	0	0
	k__Bacteria; p__Proteobacteria; c__Gammaproteobacteria; o__Pseudomonadales; f__Moraxellaceae; g__Acinetobacter; s__Unclassified_Acinetobacter	otu146420	1	1	0	0	0	0	0	2	0	0	0	0	2	1	0	1	0	0	1	1	2	0	0	1	1	2	0	2	0	0	2	2	0	0	2	0	0	0	0	2	0	1	1	1	0	0	0
	k__Bacteria; p__Proteobacteria; c__Gammaproteobacteria; o__Pseudomonadales; f__Moraxellaceae; g__Acinetobacter; s__Unclassified_Acinetobacter	otu11396	0	0	0	0	0	0	0	3	3	2	8	3	8	0	0	2	2	0	0	0	4	0	0	0	0	0	0	0	0	1	0	19	2	3	8	9	0	0	0	0	0	0	0	0	0	0	0
	k__Bacteria; p__Proteobacteria; c__Gammaproteobacteria; o__Pseudomonadales; f__Moraxellaceae; g__Acinetobacter; s__Unclassified_Acinetobacter	otu295397	0	0	0	0	0	0	0	0	0	0	0	0	0	0	0	0	0	0	0	0	0	0	0	0	0	0	0	0	0	0	0	0	0	0	0	0	0	0	0	0	0	0	0	0	0	0	0
	k__Bacteria; p__Proteobacteria; c__Gammaproteobacteria; o__Pseudomonadales; f__Moraxellaceae; g__Acinetobacter; s__Unclassified_Acinetobacter	otu280960	0	10	0	0	0	0	0	0	0	0	0	0	0	0	0	0	0	0	0	0	0	0	0	0	0	0	0	0	0	0	0	0	0	0	0	0	0	0	0	0	0	0	107	7	0	0	0
	k__Bacteria; p__Proteobacteria; c__Gammaproteobacteria; o__Pseudomonadales; f__Moraxellaceae; g__Acinetobacter; s__Unclassified_Acinetobacter	otu226980	0	0	0	0	0	0	0	0	0	0	1	2	1	1	0	0	0	0	0	0	1	0	0	0	0	0	0	2	0	0	0	0	0	0	1	2	0	0	0	0	1	0	0	0	0	0	0
	k__Bacteria; p__Proteobacteria; c__Gammaproteobacteria; o__Pseudomonadales; f__Moraxellaceae; g__Acinetobacter; s__Unclassified_Acinetobacter	otu183928	0	0	0	0	0	0	0	2	1	5	4	2	6	0	0	1	1	0	0	0	6	0	0	0	0	0	0	0	0	2	1	14	2	2	5	8	0	0	0	0	0	0	0	0	0	0	0
	k__Bacteria; p__Proteobacteria; c__Gammaproteobacteria; o__Pseudomonadales; f__Moraxellaceae; g__Acinetobacter; s__Unclassified_Acinetobacter	otu357583	0	0	0	0	0	0	0	1	0	7	5	1	9	0	0	0	1	0	0	0	1	0	0	0	0	1	0	0	0	7	0	11	1	0	4	8	0	0	0	0	0	0	0	0	0	0	0
	k__Bacteria; p__Proteobacteria; c__Gammaproteobacteria; o__Pseudomonadales; f__Moraxellaceae; g__Acinetobacter; s__Unclassified_Acinetobacter	otu105614	1	1	0	0	0	0	0	0	1	0	0	0	1	0	0	0	0	0	0	0	0	0	0	0	1	2	0	0	0	0	0	0	0	0	2	2	0	0	0	1	0	0	2	2	0	0	0
	k__Bacteria; p__Proteobacteria; c__Gammaproteobacteria; o__Pseudomonadales; f__Moraxellaceae; g__Acinetobacter; s__Unclassified_Acinetobacter	otu162386	0	3	0	0	1	0	0	0	0	0	0	1	2	0	0	0	0	2	1	1	1	3	0	0	0	0	0	0	0	0	1	2	0	0	2	2	0	0	0	0	0	0	0	0	0	0	0
	k__Bacteria; p__Proteobacteria; c__Gammaproteobacteria; o__Pseudomonadales; f__Moraxellaceae; g__Acinetobacter; s__Unclassified_Acinetobacter	otu282415	0	0	1	0	0	1	0	0	0	1	0	0	1	0	0	0	0	0	0	0	1	1	0	0	0	0	0	1	0	0	1	0	0	0	0	0	0	2	0	0	0	0	0	0	0	0	0
	k__Bacteria; p__Proteobacteria; c__Gammaproteobacteria; o__Pseudomonadales; f__Moraxellaceae; g__Acinetobacter; s__Unclassified_Acinetobacter	otu137495	0	0	0	0	0	1	0	1	0	1	0	1	0	0	0	0	0	1	0	0	1	2	0	0	0	0	0	1	0	1	0	1	0	1	0	1	0	1	0	0	0	0	0	0	0	0	0
	k__Bacteria; p__Proteobacteria; c__Gammaproteobacteria; o__Pseudomonadales; f__Moraxellaceae; g__Acinetobacter; s__Unclassified_Acinetobacter	otu223517	0	0	0	0	0	0	0	0	0	0	0	0	0	0	0	0	0	0	0	14	0	4	4	0	0	0	0	2	0	0	0	0	0	0	0	0	0	0	0	0	0	0	0	0	0	0	0
	k__Bacteria; p__Proteobacteria; c__Gammaproteobacteria; o__Pseudomonadales; f__Moraxellaceae; g__Acinetobacter; s__Unclassified_Acinetobacter	otu88080	0	0	0	0	0	0	0	0	0	0	1	0	0	0	0	0	0	0	0	0	0	0	0	0	0	0	0	0	0	0	0	0	0	0	0	0	0	0	0	0	0	0	0	0	0	0	0
	k__Bacteria; p__Proteobacteria; c__Gammaproteobacteria; o__Pseudomonadales; f__Moraxellaceae; g__Acinetobacter; s__Unclassified_Acinetobacter	otu279096	0	0	0	0	0	0	0	0	0	0	0	2	0	0	0	0	0	1	0	0	0	1	0	0	0	0	0	0	0	1	0	0	0	0	0	1	0	0	0	0	0	0	0	0	0	0	0
	k__Bacteria; p__Proteobacteria; c__Gammaproteobacteria; o__Pseudomonadales; f__Moraxellaceae; g__Acinetobacter; s__Unclassified_Acinetobacter	otu238717	0	0	0	0	0	0	0	0	0	0	0	0	1	0	0	0	0	0	0	0	2	1	0	0	2	0	0	0	0	0	1	0	0	0	1	0	1	1	0	2	0	0	3	0	0	0	0
	k__Bacteria; p__Proteobacteria; c__Gammaproteobacteria; o__Pseudomonadales; f__Moraxellaceae; g__Acinetobacter; s__Unclassified_Acinetobacter	otu271969	0	0	0	0	0	0	0	0	0	0	0	0	0	0	0	0	0	0	0	0	0	0	0	0	0	0	0	0	0	0	0	0	0	0	0	0	0	0	0	0	0	0	0	0	0	0	0
	k__Bacteria; p__Proteobacteria; c__Gammaproteobacteria; o__Pseudomonadales; f__Moraxellaceae; g__Acinetobacter; s__Unclassified_Acinetobacter	otu146989	0	0	0	0	0	0	0	0	0	0	1	0	0	0	0	1	0	0	0	0	1	0	0	0	0	0	0	0	0	1	0	0	0	0	2	0	0	1	0	0	0	1	0	0	0	0	0
k__Bacteria; p__Proteobacteria; c__Gammaproteobacteria; o__Pseudomonadales; f__Moraxellaceae; g__Enhydrobacter	k__Bacteria; p__Proteobacteria; c__Gammaproteobacteria; o__Pseudomonadales; f__Moraxellaceae; g__Enhydrobacter; s__Unclassified_Enhydrobacter	otu120967	40	29	37	1	35	37	55	3	2	22	20	23	16	47	47	30	56	64	15	35	112	28	30	40	23	188	52	42	0	12	10	8	10	12	8	12	92	12	8	594	91	113	60	29	0	0	0
	k__Bacteria; p__Proteobacteria; c__Gammaproteobacteria; o__Pseudomonadales; f__Moraxellaceae; g__Enhydrobacter; s__Unclassified_Enhydrobacter	otu211036	0	0	0	0	0	0	0	0	0	0	0	0	0	0	0	0	0	0	0	0	0	0	0	0	0	0	0	0	0	0	0	0	0	0	0	0	0	0	0	0	0	0	0	0	0	0	0
	k__Bacteria; p__Proteobacteria; c__Gammaproteobacteria; o__Pseudomonadales; f__Moraxellaceae; g__Enhydrobacter; s__Unclassified_Enhydrobacter	otu156639	0	0	0	0	0	0	0	0	0	0	0	0	0	0	0	0	0	0	0	0	0	0	0	0	0	0	0	0	0	0	0	0	0	0	0	0	0	0	0	0	0	0	0	0	0	0	0
	k__Bacteria; p__Proteobacteria; c__Gammaproteobacteria; o__Pseudomonadales; f__Moraxellaceae; g__Enhydrobacter; s__Unclassified_Enhydrobacter	otu159952	0	1	1	0	2	2	0	0	0	1	2	1	3	0	0	0	0	1	0	0	3	1	0	0	0	0	0	0	0	1	1	0	0	0	1	1	0	0	0	2	0	0	0	0	0	0	0
	k__Bacteria; p__Proteobacteria; c__Gammaproteobacteria; o__Pseudomonadales; f__Moraxellaceae; g__Enhydrobacter; s__Unclassified_Enhydrobacter	otu293491	0	0	0	0	0	2	0	0	0	0	1	1	0	1	0	0	0	0	0	0	1	0	0	0	0	0	0	0	0	0	2	1	0	0	0	0	0	0	0	0	0	0	0	0	0	0	0
k__Bacteria; p__Proteobacteria; c__Gammaproteobacteria; o__Pseudomonadales; f__Moraxellaceae; g__Psychrobacter	k__Bacteria; p__Proteobacteria; c__Gammaproteobacteria; o__Pseudomonadales; f__Moraxellaceae; g__Psychrobacter; s__Psychrobacter_pulmonis	otu271048	0	0	0	0	0	0	0	0	0	0	0	0	0	0	0	0	0	0	0	0	0	0	0	0	0	0	0	0	0	0	0	0	0	0	0	0	0	0	0	0	0	0	0	0	0	0	0
	k__Bacteria; p__Proteobacteria; c__Gammaproteobacteria; o__Pseudomonadales; f__Moraxellaceae; g__Psychrobacter; s__Psychrobacter_pulmonis	otu33955	0	0	0	0	0	0	0	0	0	0	0	0	0	0	0	0	0	0	0	0	0	0	0	0	0	0	0	0	0	0	0	0	0	0	0	0	0	0	0	0	0	0	0	0	0	0	0
	k__Bacteria; p__Proteobacteria; c__Gammaproteobacteria; o__Pseudomonadales; f__Moraxellaceae; g__Psychrobacter; s__Psychrobacter_pulmonis	otu290545	0	0	0	0	0	0	0	0	0	0	0	0	0	0	0	0	0	0	0	0	0	0	0	0	0	0	0	0	0	0	0	0	0	0	0	0	0	0	0	0	0	0	1	0	0	0	0
	k__Bacteria; p__Proteobacteria; c__Gammaproteobacteria; o__Pseudomonadales; f__Moraxellaceae; g__Psychrobacter; s__Psychrobacter_sanguinis	otu101551	0	0	0	0	0	1	0	0	9	0	0	18	7	6	7	0	14	1	0	0	2	1	0	3	92	3	0	3	0	7	0	11	2	4	9	0	0	2	0	0	0	0	1385	53	0	0	0
	k__Bacteria; p__Proteobacteria; c__Gammaproteobacteria; o__Pseudomonadales; f__Moraxellaceae; g__Psychrobacter; s__Psychrobacter_sanguinis	otu235023	0	0	0	0	0	0	0	0	0	0	0	0	0	0	0	0	0	0	0	0	0	0	0	0	0	0	0	0	0	0	0	0	0	0	0	0	0	0	0	0	0	0	4	0	0	0	0
	k__Bacteria; p__Proteobacteria; c__Gammaproteobacteria; o__Pseudomonadales; f__Moraxellaceae; g__Psychrobacter; s__Psychrobacter_sanguinis	otu168155	0	0	0	0	0	0	0	0	0	0	0	0	0	0	0	0	0	0	0	0	0	0	0	0	0	0	0	0	0	0	0	0	0	0	0	0	0	0	0	0	0	0	0	0	0	0	0
	k__Bacteria; p__Proteobacteria; c__Gammaproteobacteria; o__Pseudomonadales; f__Moraxellaceae; g__Psychrobacter; s__Psychrobacter_sanguinis	otu234348	0	0	0	0	0	0	0	0	0	0	0	0	0	0	0	0	0	0	0	0	0	0	0	0	0	0	0	0	0	0	0	0	0	0	0	0	0	0	0	0	0	0	0	0	0	0	0
	k__Bacteria; p__Proteobacteria; c__Gammaproteobacteria; o__Pseudomonadales; f__Moraxellaceae; g__Psychrobacter; s__Psychrobacter_sanguinis	otu107131	0	0	0	0	0	0	0	0	0	0	0	0	0	0	0	0	0	0	0	0	0	0	0	0	0	0	0	0	0	0	0	0	0	0	0	0	0	0	0	0	0	0	0	0	0	0	0
k__Bacteria; p__Proteobacteria; c__Gammaproteobacteria; o__Pseudomonadales; f__Moraxellaceae; g__Psychrobacter	k__Bacteria; p__Proteobacteria; c__Gammaproteobacteria; o__Pseudomonadales; f__Moraxellaceae; g__Psychrobacter; s__Unclassified_Psychrobacter	otu157427	0	4	1	0	15	0	0	0	0	0	0	0	14	0	0	4	0	9	17	0	0	0	0	0	34	0	1	15	0	0	0	0	3	7	14	0	0	4	0	0	0	0	524	36	0	0	0
	k__Bacteria; p__Proteobacteria; c__Gammaproteobacteria; o__Pseudomonadales; f__Moraxellaceae; g__Psychrobacter; s__Unclassified_Psychrobacter	otu61678	0	0	0	0	0	0	0	0	0	0	0	0	0	0	0	0	0	0	0	0	0	0	0	0	0	0	0	0	0	0	0	0	0	0	0	0	0	0	0	0	0	0	0	0	0	0	0
	k__Bacteria; p__Proteobacteria; c__Gammaproteobacteria; o__Pseudomonadales; f__Moraxellaceae; g__Psychrobacter; s__Unclassified_Psychrobacter	otu281947	0	0	0	0	0	0	0	0	0	0	0	0	0	0	0	0	0	0	0	0	0	0	0	0	0	0	0	0	0	0	0	0	0	0	0	0	0	0	0	0	0	0	0	0	0	0	0
	k__Bacteria; p__Proteobacteria; c__Gammaproteobacteria; o__Pseudomonadales; f__Moraxellaceae; g__Psychrobacter; s__Unclassified_Psychrobacter	otu179277	0	0	0	0	0	0	0	0	0	0	0	0	0	0	0	0	0	0	0	0	0	0	0	0	0	0	0	0	0	0	0	0	0	0	0	0	0	0	0	0	0	0	0	0	0	0	0
k__Bacteria; p__Proteobacteria; c__Gammaproteobacteria; o__Pseudomonadales; f__Pseudomonadaceae; g__Pseudomonas	k__Bacteria; p__Proteobacteria; c__Gammaproteobacteria; o__Pseudomonadales; f__Pseudomonadaceae; g__Pseudomonas; s__Pseudomonas_pseudoalcaligenes	otu20680	0	2	5	0	0	2	0	0	0	10	0	0	0	1	0	0	0	0	0	0	1	14	0	5	1	0	6	2	16	0	0	0	0	1	3	6	0	1	0	0	0	0	0	2	0	0	0
	k__Bacteria; p__Proteobacteria; c__Gammaproteobacteria; o__Pseudomonadales; f__Pseudomonadaceae; g__Pseudomonas; s__Pseudomonas_stutzeri	otu159747	0	0	9	0	8	0	8	0	0	0	0	0	0	0	0	4	0	8	0	0	11	6	5	3	0	0	0	3	0	2	0	5	0	1	1	1	0	0	6	0	0	0	82	14	0	0	0
k__Bacteria; p__Proteobacteria; c__Gammaproteobacteria; o__Pseudomonadales; f__Pseudomonadaceae; g__Pseudomonas	k__Bacteria; p__Proteobacteria; c__Gammaproteobacteria; o__Pseudomonadales; f__Pseudomonadaceae; g__Pseudomonas; s__Pseudomonas_viridiflava	otu235162	7	1	6	0	0	0	9	0	0	0	0	5	0	0	0	4	9	0	0	19	8	0	0	0	5	8	6	5	0	0	0	0	1	1	0	1	0	0	23	0	0	0	0	0	0	0	0
k__Bacteria; p__Proteobacteria; c__Gammaproteobacteria; o__Pseudomonadales; f__Pseudomonadaceae; g__Pseudomonas	k__Bacteria; p__Proteobacteria; c__Gammaproteobacteria; o__Pseudomonadales; f__Pseudomonadaceae; g__Pseudomonas; s__Unclassified_Pseudomonas	otu360350	10	7	27	1	14	91	13	18	23	5	2	20	17	34	54	35	6	68	59	0	33	32	2	52	24	37	89	27	0	37	6	27	21	15	6	17	13	39	6	53	30	23	70	34	0	0	0
	k__Bacteria; p__Proteobacteria; c__Gammaproteobacteria; o__Pseudomonadales; f__Pseudomonadaceae; g__Pseudomonas; s__Unclassified_Pseudomonas	otu77697	8	22	7	0	9	19	33	3	1	2	0	0	10	0	0	0	3	0	30	2	75	187	0	41	29	65	71	142	0	18	3	1	0	0	0	14	23	11	0	6	18	77	30	21	0	0	1
	k__Bacteria; p__Proteobacteria; c__Gammaproteobacteria; o__Pseudomonadales; f__Pseudomonadaceae; g__Pseudomonas; s__Unclassified_Pseudomonas	otu191137	26	12	33	0	0	17	7	0	2	1	0	1	0	122	1	0	0	0	0	1	0	4	0	12	6	6	21	13	0	0	0	3	3	0	2	0	6	4	0	0	0	0	13	10	0	0	0
	k__Bacteria; p__Proteobacteria; c__Gammaproteobacteria; o__Pseudomonadales; f__Pseudomonadaceae; g__Pseudomonas; s__Unclassified_Pseudomonas	otu308455	7	1	3	0	5	17	1	4	1	2	3	9	2	4	12	7	6	1	19	0	10	8	1	19	2	8	21	3	0	4	2	7	11	0	0	2	2	6	2	0	10	9	13	10	0	0	0
	k__Bacteria; p__Proteobacteria; c__Gammaproteobacteria; o__Pseudomonadales; f__Pseudomonadaceae; g__Pseudomonas; s__Unclassified_Pseudomonas	otu64963	1	1	4	0	3	10	1	1	0	1	1	10	0	5	8	0	2	3	12	0	11	6	1	20	2	6	14	2	0	3	2	3	2	0	1	0	0	5	1	0	7	3	5	8	0	0	0
	k__Bacteria; p__Proteobacteria; c__Gammaproteobacteria; o__Pseudomonadales; f__Pseudomonadaceae; g__Pseudomonas; s__Unclassified_Pseudomonas	otu169616	6	4	1	0	0	6	0	0	0	0	0	2	0	70	2	0	0	0	0	0	0	0	0	2	1	2	12	7	0	0	0	0	0	0	1	0	3	0	0	0	0	0	6	0	0	0	0
	k__Bacteria; p__Proteobacteria; c__Gammaproteobacteria; o__Pseudomonadales; f__Pseudomonadaceae; g__Pseudomonas; s__Unclassified_Pseudomonas	otu274336	0	0	1	0	3	2	0	3	1	0	1	2	3	0	0	0	0	0	1	0	0	4	0	0	0	0	0	2	0	3	1	1	0	0	1	4	0	2	0	0	0	0	0	0	0	0	0
	k__Bacteria; p__Proteobacteria; c__Gammaproteobacteria; o__Pseudomonadales; f__Pseudomonadaceae; g__Pseudomonas; s__Unclassified_Pseudomonas	otu322933	0	0	1	0	0	1	0	0	0	0	0	3	0	0	0	0	0	0	1	0	0	0	0	0	0	0	0	0	0	2	0	4	0	1	0	3	0	0	0	0	0	1	0	0	0	0	0
	k__Bacteria; p__Proteobacteria; c__Gammaproteobacteria; o__Pseudomonadales; f__Pseudomonadaceae; g__Pseudomonas; s__Unclassified_Pseudomonas	otu6678	0	0	0	0	0	1	0	0	0	0	0	0	2	0	0	0	1	0	0	0	0	0	0	0	0	0	0	0	0	1	0	0	0	1	0	0	0	0	0	0	0	0	0	0	0	0	0
k__Bacteria; p__Proteobacteria; c__Gammaproteobacteria; o__Xanthomonadales; f__Xanthomonadaceae; g__Pseudoxanthomonas	k__Bacteria; p__Proteobacteria; c__Gammaproteobacteria; o__Xanthomonadales; f__Xanthomonadaceae; g__Pseudoxanthomonas; s__Pseudoxanthomonas_mexicana	otu55562	0	0	0	0	0	0	0	20	3	13	10	23	0	0	0	0	0	49	1	0	0	14	3	0	2	0	0	4	0	21	14	0	0	0	0	26	0	0	0	0	0	0	0	4	0	0	0
k__Bacteria; p__Proteobacteria; c__Gammaproteobacteria; o__Xanthomonadales; f__Xanthomonadaceae; g__Stenotrophomonas	k__Bacteria; p__Proteobacteria; c__Gammaproteobacteria; o__Xanthomonadales; f__Xanthomonadaceae; g__Stenotrophomonas; s__Stenotrophomonas_acidaminiphila	otu331902	0	0	0	0	2	20	0	0	0	0	7	0	0	0	0	0	0	0	0	0	21	0	0	7	0	14	0	0	0	0	0	0	0	0	0	0	0	0	0	1	0	9	6	0	0	0	0
	k__Bacteria; p__Proteobacteria; c__Gammaproteobacteria; o__Xanthomonadales; f__Xanthomonadaceae; g__Stenotrophomonas; s__Unclassified_Stenotrophomonas	otu172683	7	15	22	0	0	8	20	0	0	0	4	12	2	0	1	0	34	80	1	0	12	8	3	5	0	3	17	21	11	5	0	12	3	0	2	0	23	0	12	34	0	7	0	5	0	0	0
	k__Bacteria; p__Proteobacteria; c__Gammaproteobacteria; o__Xanthomonadales; f__Xanthomonadaceae; g__Stenotrophomonas; s__Unclassified_Stenotrophomonas	otu13411	0	18	4	0	0	9	1	0	0	0	2	0	0	0	15	0	7	14	22	8	12	1	0	7	3	8	7	7	1	1	0	1	0	0	0	1	5	18	6	7	0	14	10	4	0	0	0
	k__Bacteria; p__Proteobacteria; c__Gammaproteobacteria; o__Xanthomonadales; f__Xanthomonadaceae; g__Stenotrophomonas; s__Unclassified_Stenotrophomonas	otu178600	4	1	11	0	0	0	5	0	0	0	1	8	6	0	1	0	6	28	0	0	11	2	2	1	1	3	5	5	15	2	0	8	3	0	3	0	5	0	10	9	0	5	0	0	0	0	0
	k__Bacteria; p__Proteobacteria; c__Gammaproteobacteria; o__Xanthomonadales; f__Xanthomonadaceae; g__Stenotrophomonas; s__Unclassified_Stenotrophomonas	otu158679	0	1	2	0	0	0	0	0	0	0	0	2	0	0	9	0	0	8	9	4	8	0	0	3	0	2	0	4	0	0	0	1	0	0	0	0	0	14	3	0	0	10	0	0	0	0	0
[truncated: 56 more columns]
