# Supplementary material for: Exploring the Rumen and Cecum Microbial Community from Fetus to Adulthood in Goat
Source: Animals (Basel). 2020 Sep 11;10(9):1639. doi: 10.3390/ani10091639 (PMC7552217; doi:10.3390/ani10091639)
Supplement: Supplementary file 1 [file animals-10-01639-s001.zip › Supplementary File(s)/Table S5.xlsx]

## Sheet: Sheet1
Table S5 Number of sequences, operational taxonomic unit (OTU), richness and diversity for all samples
Position	Groups	Stages	Sample ID	Effective reads count	Accepted reads count	Percentage	OTUs	ACE	Shannon	Simpson	Chao1
Rumen	FR1	90 days fetus	1	41098	34250	0.833374	3104	919.34	7.82	0.978599	885.01
	FR2	90 days fetus	2	35224	18707	0.531087	2796	325.51	2.99	0.649445	308.88
	FR3	90 days fetus	3	47521	25516	0.536942	2018	349.64	3.18	0.656222	338.45
	FR4	90 days fetus	4	42167	28219	0.66922	2684	606.17	4.71	0.834856	568.5
	FR5	90 days fetus	5	38217	24949	0.652825	2689	665.49	6	0.878771	650.04
	FR6	90 days fetus	6	39717	21000	0.528741	3214	335.84	3.36	0.672706	320.33
	FR7	90 days fetus	7	41581	23274	0.559727	977	365.19	3.66	0.701491	354.35
	FR8	90 days fetus	8	46861	27882	0.594994	2514	659.58	4.81	0.828968	603.89
	FR9	90 days fetus	9	42805	27938	0.652681	1525	727.79	5.55	0.884118	681.59
	FR10	100 days fetus	10	43350	25412	0.586205	2580	830.37	6.67	0.92968	774.14
	FR11	100 days fetus	11	43146	31217	0.72352	1925	611.67	6.02	0.945707	570.38
	FR12	100 days fetus	12	46300	35111	0.758337	3123	782.98	5.76	0.871044	743.8
	FR13	100 days fetus	13	40155	26285	0.654588	2958	803.44	5.69	0.863866	761.4
	FR14	100 days fetus	14	47013	29867	0.635292	2524	1022.45	6.38	0.907129	943.39
	FR15	100 days fetus	15	25461	20388	0.800754	1108	803.17	5.73	0.906795	753.41
	FR16	120 days fetus	16	30372	24222	0.797511	2553	445.94	5.63	0.925385	428.4
	FR17	120 days fetus	17	42567	40033	0.94047	1900	775.2	6.62	0.939679	726.28
	FR18	120 days fetus	18	23482	19269	0.820586	2406	640.05	3.92	0.647639	584.5
	FR19	120 days fetus	19	27909	22687	0.812892	1081	957.15	6.66	0.947776	897.06
	FR20	120 days fetus	20	29872	22951	0.768311	1236	872.06	6.65	0.94743	806.92
	FR21	120 days fetus	21	29918	25862	0.864429	2130	744.25	5.92	0.90085	693.5
	FR22	120 days fetus	22	21451	21445	0.99972	2468	800.59	5.23	0.817527	745.35
	NBR1	New born	1	44539	33574	0.753811	778	233.92	3.26	0.714356	213.96
	NBR2	New born	2	38795	19669	0.506998	2160	689.46	6.01	0.943168	619.1
	NBR3	New born	3	33783	32063	0.949087	1043	272.72	4.32	0.862998	255.56
	NBR4	New born	4	32722	28638	0.875191	1445	484.12	4.84	0.888613	440.66
	LR1d1	1 day	1	35370	34162	0.965847	978	203.99	5.94	0.968187	202.79
	LR1d2	1 day	2	63168	56853	0.900028	504	124.85	2.93	0.666617	121.55
	LR1d3	1 day	3	30193	29954	0.992084	2762	721.07	6.56	0.923182	686.23
	LR1d4	1 day	4	40481	39755	0.982066	575	127.42	3.93	0.872759	120.65
	LR3m1	3 months	1	27336	27320	0.999415	1808	533.37	6.97	0.97793	522.89
	LR3m2	3 months	2	40628	40626	0.999951	1603	413.97	6.35	0.970816	405.09
	LR3m3	3 months	3	29952	29946	0.9998	1768	484.1	6.13	0.927304	465.97
	LR6m1	6 months	1	50268	50194	0.998528	874	204.34	5.07	0.923612	201.5
	LR6m2	6 months	2	26428	26428	1	1765	442.76	6.57	0.973836	428.78
	LR6m3	6 months	3	36494	36482	0.999671	1998	462.67	6.9	0.970951	454.46
	LR6m4	6 months	4	32392	32375	0.999475	978	226.5	5.51	0.943678	221.69
	LR6m5	6 months	5	33914	33898	0.999528	1887	455.87	6.68	0.973232	442.24
	GR1	Pregnancy goat	1	18462	18449	0.999296	3166	819.27	8.25	0.992817	792.4
	GR2	Pregnancy goat	2	26196	26187	0.999656	3397	900.48	8.36	0.992829	870.56
	GR3	Pregnancy goat	3	42595	42524	0.998333	2122	528.23	6.19	0.924081	510.77
	GR4	Pregnancy goat	4	29438	29353	0.997113	3084	753.89	7.59	0.984866	755.95
	GR5	Pregnancy goat	5	26545	26529	0.999397	3459	947.62	8.07	0.986644	908.69
	GR6	Pregnancy goat	6	38018	37999	0.9995	1909	919.23	8.2	0.991045	892.83
	GR7	Pregnancy goat	7	9581	9565	0.99833	2710	726.09	7.88	0.989238	708.78
	GR8	Pregnancy goat	8	12386	12260	0.989827	3422	666.69	7.83	0.989114	640.73
	GR9	Pregnancy goat	9	12505	12440	0.994802	3308	821.81	7.83	0.986222	788.23
Cecum	FC1	90 days fetus	1	39253	27221	0.693476	1480	462.49	4.65	0.844276	432.4
	FC2	90 days fetus	2	38129	23543	0.617457	2531	516.3	5	0.854912	496.51
	FC3	90 days fetus	3	35108	23665	0.674063	3171	728.26	5.7	0.87605	697.72
	FC4	90 days fetus	4	39119	20766	0.530842	3801	372.84	3.99	0.77889	354.05
	FC5	90 days fetus	5	34854	23841	0.684025	1950	779.69	6.02	0.880148	747.69
	FC6	90 days fetus	6	37915	25577	0.674588	1382	685.78	5.15	0.829264	649.02
	FC7	90 days fetus	7	37418	24654	0.658881	1700	707.07	4.89	0.80667	661.02
	FC8	90 days fetus	8	58155	35306	0.607102	1584	633.41	4.54	0.780143	591.23
	FC9	90 days fetus	9	30044	19862	0.661097	1157	994.08	6.17	0.892741	928.5
	FC10	100 days fetus	10	42251	28922	0.684528	724	817.78	5.35	0.84508	751
	FC11	100 days fetus	11	42703	31386	0.734983	975	981.98	6.29	0.9062	907.54
	FC12	100 days fetus	12	40312	31653	0.7852	1347	1109.58	3.09	0.666765	358.32
	FC13	100 days fetus	13	45975	35794	0.778554	1553	576.37	5.57	0.91589	552.62
	FC14	100 days fetus	14	53455	39411	0.737274	1034	444.87	3.85	0.7809	420.97
	FC15	100 days fetus	15	29609	23217	0.78412	2486	505.76	5.31	0.89853	472.6
	FC16	120 days fetus	16	39090	33693	0.861934	1226	375.31	4.07	0.75395	360.62
	FC17	120 days fetus	17	33139	29690	0.895923	1182	272.8	2.37	0.513385	269.1
	FC18	120 days fetus	18	33584	27972	0.832897	2602	370.24	3.13	0.685171	327
	FC19	120 days fetus	19	29833	22860	0.766266	2190	455.28	4.24	0.841411	405.56
	FC20	120 days fetus	20	31462	24833	0.789301	2271	467.66	5.23	0.925841	423.68
	FC21	120 days fetus	21	35179	29656	0.843003	1984	385.14	3.15	0.696703	353.72
	FC22	120 days fetus	22	32229	28069	0.870924	3159	425.72	3.73	0.765308	384.31
	NBC1	New born	1	55298	36210	0.654816	2643	752.93	6.35	0.911517	720.15
	NBC2	New born	2	57651	42410	0.735633	2163	626.65	6.15	0.94982	577.38
	NBC3	New born	3	36019	30181	0.837919	1155	376.91	3.45	0.671855	355.71
	NBC4	New born	4	26004	19851	0.763383	1804	553.11	5.68	0.944335	507.04
	LC1d1	1 day	1	57474	57252	0.996137	817	171.89	5.15	0.934011	171.4
	LC1d2	1 day	2	67692	67533	0.997651	778	166.71	3.67	0.791845	161.55
	LC1d3	1 day	3	26196	25968	0.991296	900	197.67	5.19	0.93957	192.34
	LC1d4	1 day	4	40462	40324	0.996589	741	160.36	3.55	0.806536	157.37
	LC3m1	3 months	1	29974	29953	0.999299	1994	564.22	7.27	0.983642	550.65
	LC3m2	3 months	2	24927	24922	0.999799	2163	582.5	7.28	0.98328	562.06
	LC3m3	3 months	3	22311	22304	0.999686	2525	686.69	7.36	0.971496	660.76
	LC6m1	6 months	1	29498	29486	0.999593	1803	487.11	6.87	0.979265	467.56
	LC6m2	6 months	2	23171	23163	0.999655	2722	815.21	7.61	0.979231	775.21
	LC6m3	6 months	3	23277	23273	0.999828	3066	833.77	8.18	0.989468	808.52
	LC6m4	6 months	4	24553	24550	0.999878	1714	478.07	6.66	0.971683	458.9
	LC6m5	6 months	5	31733	31641	0.997101	2717	760.43	7.82	0.986775	731.53
	GC1	Pregnancy goat	1	35994	35973	0.999417	3239	728.69	7.77	0.987223	702.57
	GC2	Pregnancy goat	2	28540	28518	0.999229	2987	1007.26	8.45	0.9906	980.95
	GC3	Pregnancy goat	3	18076	18025	0.997179	3553	397.12	8.57	0.991307	1063.81
	GC4	Pregnancy goat	4	32909	32893	0.999514	2586	926.63	7.91	0.985395	935.21
	GC5	Pregnancy goat	5	26111	26089	0.999157	3466	961.24	8.14	0.988519	907.27
	GC6	Pregnancy goat	6	17403	17383	0.998851	1170	848.29	7.88	0.988225	810.08
	GC7	Pregnancy goat	7	9903	9797	0.989296	3055	934.06	8.4	0.992252	910.37
	GC8	Pregnancy goat	8	11185	11168	0.99848	3269	940.43	7.94	0.986781	884.05
	GC9	Pregnancy goat	9	10364	10348	0.998456	2834	941.58	7.79	0.984481	901.58
Umbilical cord blood	UCB1	90 day fetus	1	33949	25353	0.746797	2687	704.12	5.2
	UCB2	90 day fetus	2	36888	23699	0.642458	1793	452.56	4.34
	UCB3	90 day fetus	3	49716	31893	0.641504	2455	723.64	5.69
	UCB4	100 day fetus	4	45296	39537	0.872859	2118	814.31	6.67
	UCB5	100 day fetus	5	33239	22278	0.670237	2232	474.79	4.68
	UCB6	100 day fetus	6	49365	32032	0.648881	1544	548.38	6.54
	UCB7	120 day fetus	7	24584	20689	0.841564	2305	807.62	6.28
	UCB8	120 day fetus	8	25274	19920	0.788162	2836	485.59	4.23
	UCB9	120 day fetus	9	30272	23856	0.788055	1555	694.37	5.45
Amniotic fluid content	AF1	90 day fetus	1	27398	17438	0.63647	2386	718.08	5.84
	AF2	100 day fetus	2	24643	15084	0.612101	1934	592.58	5.27
	AF3	120 day fetus	3	21365	13164	0.616148	1951	578.13	5.83
	Total		106	3645906	2959476
