# Supplementary material for: Exploring the Rumen and Cecum Microbial Community from Fetus to Adulthood in Goat
Source: Animals (Basel). 2020 Sep 11;10(9):1639. doi: 10.3390/ani10091639 (PMC7552217; doi:10.3390/ani10091639)
Supplement: Supplementary file 1 [file animals-10-01639-s001.zip › Supplementary File(s)/Table S8.xlsx]

## Sheet: Sheet1
Table S8 A total of 27 phyla were identified from all samples
Taxon	FR	NBR	LR1d	LR3m	LR6m	GR	FC	NBC	LC1d	LC3m	LC6m	GC	UCB	AF
k__Bacteria;p__Bacteroidetes	0.127078	0.119514	0.373927	0.76939	0.649079	0.657015	0.091089	0.166618	0.376716	0.386411	0.518736	0.485204	0.183233	0.063908
k__Bacteria;p__Proteobacteria	0.579597	0.610466	0.474995	0.001908	0.045382	0.009312	0.579777	0.466957	0.287795	0.018466	0.002756	0.031714	0.579163	0.745408
k__Bacteria;p__Firmicutes	0.12022	0.184825	0.07028	0.164877	0.214744	0.229959	0.093456	0.153978	0.333783	0.545425	0.345715	0.336503	0.142632	0.138366
k__Bacteria;p__Synergistetes	0.001339	0	0.000363	0.036464	0.037711	0.013109	0.000545	0.000712	0	0	0	6.89e-05	0.002015	0.001203
k__Archaea;p__Euryarchaeota	0.001967	0.000874	0.000403	0.010519	0.029078	0.031719	0.001184	0.001339	0	0.008548	0.007514	0.017463	0.002258	0.001804
k__Bacteria;p__Fusobacteria	0.002279	0.000416	0.069031	0	9.63e-05	0	0.002862	0.012849	3.97e-05	0	0	0.000234	0.001001	5.47e-05
k__Bacteria;p__Spirochaetes	0.002723	0.001997	0.001209	0.003652	0.008377	0.023343	0.001845	0.001172	0	0.004	0.09076	0.052002	0.002541	0.003717
k__Bacteria;p__Tenericutes	0.003929	0.003744	0.002982	0.006432	0.004269	0.008074	0.011153	0.002888	0	0.011178	0.011616	0.017449	0.002913	0.000711
k__Bacteria;p__Actinobacteria	0.007414	0.008029	0.000887	0.000545	0.004269	0.000426	0.005774	0.007031	0.000516	0.003068	0.001936	0.001227	0.006006	0.004155
k__Bacteria;p__Fibrobacteres	0.000367	4.16e-05	0.001007	0.000273	0.004493	0.012751	0.0001	0.000209	0	0	0.000427	0.001806	0.001039	0.001913
k__Bacteria;p__Planctomycetes	0.001223	8.32e-05	0	0.00218	0.001252	0.00685	0.000867	0.000544	0	0.004603	0.006202	0.005706	0.001347	0.000109
k__Bacteria;p__Chloroflexi	0.000606	0	8.06e-05	0.003052	0.000353	0.004856	0.000867	0.000544	0	0.004603	0.006202	0.005706	0.001078	0.000273
k__Bacteria;p__Verrucomicrobia	0.000672	0.000416	0.003264	5.45e-05	0.000289	0.000275	0.000956	0.002846	0.000714	0.018247	0.010664	0.002081	0.000308	0
k__Bacteria;p__[Thermi]	0.003318	0.000582	0	0	0	0	0.002395	0.003181	0	0	0	0.000386	0.004094	0.003444
k__Bacteria;p__Cyanobacteria	0.002501	0.000374	0	0	0	0	0.003073	0.001172	0	0	0	0.000124	0.001283	0.002624
k__Bacteria;p__Lentisphaerae	0.000339	0	0	0.000218	0.000546	0.000853	8.89e-05	0	0	0	0.00023	0.000482	0.000513	5.47e-05
k__Bacteria;p__Elusimicrobia	0.000389	0	0	0.000109	0	0.000578	0.000283	0.000209	0	0	0	2.76e-05	0.000603	0.000109
k__Bacteria;p__WPS-2	0.000261	0	8.06e-05	0.000164	0	0.000289	0.000117	0	0	0	0	0	0.000449	0
k__Bacteria;p__GN02	5.56e-05	0	0.000685	0	0	0	9.45e-05	0	0	0	0	0	6.42e-05	0
k__Bacteria;p__Acidobacteria	0.000228	0	0	0	0	0	0.000322	0.000209	0	0	0	1.38e-05	0.000192	0
k__Bacteria;p__Armatimonadetes	0.000195	0	0	0	0	0	0.000261	0.000167	0	0	0	0	3.85e-05	0.000109
k__Bacteria;p__OD1	0.000178	0	0	0	0	0	0.000117	0.000126	0	0	0	0	0.000103	0
k__Bacteria;p__LD1	0	0	0	0	0	0.000151	0	0	0	0	0	2.76e-05	0	0
k__Archaea;p__Crenarchaeota	0.000139	0	0	0	0	0	6.11e-05	8.37e-05	0	0	0	0	6.42e-05	0
k__Bacteria;p__Gemmatimonadetes	0.0001	0	0	0	0	0	0.000117	0	0	0	0	2.76e-05	0.000218	0.000219
k__Bacteria;p__Deferribacteres	7.78e-05	0	0	0	0	0	1.67e-05	0	0	0	0	0	3.85e-05	0
k__Bacteria;p__Chlamydiae	3.33e-05	0	0	0	0	0	2.78e-05	0	0	0	0	0	5.13e-05	0
No blast hit;Other	0.142772	0.068638	0.000806	0.000164	6.42e-05	0.00044	0.203145	0.177249	0.000436	5.48e-05	0.003445	0.047454	0.066754	0.031817
