# Supplementary material for: Exploring the Rumen and Cecum Microbial Community from Fetus to Adulthood in Goat
Source: Animals (Basel). 2020 Sep 11;10(9):1639. doi: 10.3390/ani10091639 (PMC7552217; doi:10.3390/ani10091639)
Supplement: Supplementary file 1 [file animals-10-01639-s001.zip › Supplementary File(s)/Table S9.xlsx]

## Sheet: Sheet1
Table S9 Relative phylum-level abundance profiles for all samples (Related to figure 5A)
Group	Sample ID	Proteobacteria	Bacteroidetes	Firmicutes	Spirochaetes	Tenericutes	Euryarchaeota	Actinobacteria	Synergistetes	Fusobacteria	Verrucomicrobia	others
FC	1	0.604	0.22	0.118	0.003	0.005	0.004	0.008	0.004	0.002	0.001	0.031
FC	2	0.642	0.187	0.1	0.001	0.008	0.007	0.006	0.002	0.001	0	0.046
FC	3	0.514	0.214	0.229	0.005	0.01	0.005	0.004	0.001	0	0.004	0.014
FC	4	0.913	0.01	0.023	0	0	0	0.044	0	0	0	0.01
FC	5	0.475	0.115	0.134	0.005	0.006	0.001	0.005	0	0.001	0	0.258
FC	6	0.465	0.151	0.213	0	0	0	0.005	0	0	0	0.166
FC	7	0.534	0.234	0.16	0.002	0.004	0	0.008	0.002	0	0	0.056
FC	8	0.13	0.108	0.119	0.003	0.01	0.002	0.001	0.001	0	0	0.626
FC	9	0.46	0.174	0.231	0.009	0.006	0.001	0.003	0	0.001	0	0.115
FC	10	0.424	0.245	0.232	0.005	0.007	0.006	0.004	0.002	0.001	0	0.074
FC	11	0.614	0.154	0.197	0.002	0.003	0.002	0.004	0	0	0	0.024
FC	12	0.92	0.034	0.023	0	0.001	0	0.002	0	0	0	0.02
FC	13	0.758	0.118	0.076	0.002	0	0.002	0.006	0.001	0.007	0	0.03
FC	14	0.554	0.047	0.162	0	0.006	0.006	0.003	0	0	0	0.222
FC	15	0.558	0.239	0.162	0.005	0.007	0.005	0.003	0.009	0	0	0.012
FC	16	0.937	0.031	0.012	0	0	0	0.005	0	0	0	0.015
FC	17	0.875	0.047	0.044	0	0.001	0	0.01	0	0	0	0.023
FC	18	0.654	0.106	0.073	0.001	0.001	0.002	0.013	0.013	0.001	0	0.136
FC	19	0.579	0.153	0.106	0.001	0.001	0.002	0.008	0.001	0.004	0	0.145
FC	20	0.94	0.024	0.03	0.002	0.001	0	0.001	0	0	0	0.002
FC	21	0.515	0.074	0.368	0.005	0.01	0.003	0.02	0	0.001	0.002	0.002
FC	22	0.438	0.329	0.165	0	0	0	0.002	0	0	0	0.066
FR	1	0.193	0.212	0.538	0.009	0.031	0.007	0.003	0.001	0	0.002	0.004
FR	2	0.492	0.213	0.236	0.009	0.004	0.001	0.023	0	0.001	0.005	0.016
FR	3	0.412	0.342	0.106	0	0.002	0.001	0.009	0.003	0.043	0.005	0.077
FR	4	0.604	0.22	0.118	0.003	0.005	0.004	0.008	0.004	0.002	0.001	0.031
FR	5	0.642	0.187	0.1	0.001	0.008	0.007	0.006	0.002	0.001	0	0.046
FR	6	0.514	0.214	0.229	0.005	0.01	0.005	0.004	0.001	0	0.004	0.014
FR	7	0.913	0.01	0.023	0	0	0	0.044	0	0	0	0.01
FR	8	0.475	0.115	0.134	0.005	0.006	0.001	0.005	0	0.001	0	0.258
FR	9	0.465	0.151	0.213	0	0	0	0.005	0	0	0	0.166
FR	10	0.534	0.234	0.16	0.002	0.004	0	0.008	0.002	0	0	0.056
FR	11	0.13	0.108	0.119	0.003	0.01	0.002	0.001	0.001	0	0	0.626
FR	12	0.46	0.174	0.231	0.009	0.006	0.001	0.003	0	0.001	0	0.115
FR	13	0.424	0.245	0.232	0.005	0.007	0.006	0.004	0.002	0.001	0	0.074
FR	14	0.614	0.154	0.197	0.002	0.003	0.002	0.004	0	0	0	0.024
FR	15	0.92	0.034	0.023	0	0.001	0	0.002	0	0	0	0.02
FR	16	0.758	0.118	0.076	0.002	0	0.002	0.006	0.001	0.007	0	0.03
FR	17	0.554	0.047	0.162	0	0.006	0.006	0.003	0	0	0	0.222
FR	18	0.558	0.239	0.162	0.005	0.007	0.005	0.003	0.009	0	0	0.012
FR	19	0.937	0.031	0.012	0	0	0	0.005	0	0	0	0.015
FR	20	0.875	0.047	0.044	0	0.001	0	0.01	0	0	0	0.023
FR	21	0.654	0.106	0.073	0.001	0.001	0.002	0.013	0.013	0.001	0	0.136
FR	22	0.579	0.153	0.106	0.001	0.001	0.002	0.008	0.001	0.004	0	0.145
GC	1	0.01	0.68	0.173	0.049	0.001	0.066	0	0	0	0.013	0.008
GC	2	0.003	0.638	0.267	0.048	0.013	0.003	0	0	0	0.005	0.023
GC	3	0.011	0.53	0.293	0.122	0.025	0.004	0.001	0	0	0	0.014
GC	4	0.004	0.439	0.419	0.108	0.011	0.012	0	0	0	0	0.007
GC	5	0.002	0.743	0.184	0.046	0.009	0.002	0	0	0	0	0.014
GC	6	0.001	0.706	0.131	0.106	0.004	0.044	0	0	0	0.001	0.007
GC	7	0.006	0.715	0.246	0.026	0.001	0.004	0.001	0	0	0.001	3.03577e-17
GC	8	0.003	0.306	0.599	0.022	0.039	0.024	0.002	0	0	0.001	0.004
GC	9	0.002	0.538	0.372	0.026	0.032	0.006	0.001	0	0	0.018	0.005
GR	1	0.027	0.714	0.19	0.028	0.002	0.006	0	0.004	0	0	0.029
GR	2	0.009	0.596	0.189	0.116	0.008	0.007	0	0.005	0	0	0.07
GR	3	0.006	0.615	0.261	0.04	0.018	0.008	0	0.006	0	0	0.046
GR	4	0.005	0.782	0.168	0.007	0.018	0.004	0	0.002	0	0	0.014
GR	5	0.027	0.675	0.178	0.032	0.004	0.039	0	0.005	0	0	0.04
GR	6	0.007	0.759	0.175	0.026	0.004	0.005	0.001	0.007	0	0	0.016
GR	7	0.008	0.658	0.253	0.016	0.01	0.031	0	0.003	0	0	0.021
GR	8	0.002	0.798	0.162	0.001	0.002	0.006	0	0.021	0	0.002	0.006
GR	9	0.007	0.799	0.149	0.003	0.005	0.018	0.001	0.008	0	0	0.01
LC1d	1	0.126	0.425	0.445	0.001	0.004	0.002	0.002	0.002	0.003	0.001	0.083
LC1d	2	0.445	0.326	0.229	0.002	0.005	0.001	0.005	0.004	0.004	0.002	0.077
LC1d	3	0.175	0.363	0.46	0.001	0.001	0.001	0.007	0.001	0.001	0	0.023
LC1d	4	0.405	0.393	0.201	0.002	0.003	0.002	0.007	0.001	0	0	0.028
LC3m	1	0.58	0.171	0.174	0.004	0.003	0.003	0.007	0.003	0.013	0.002	0.04
LC3m	2	0.42	0.295	0.151	0	0.006	0.001	0.012	0	0.037	0.009	0.069
LC3m	3	0.27	0.059	0.073	0	0	0	0.002	0	0.001	0	0.595
LC6m	1	0.602	0.144	0.22	0.001	0.003	0.002	0.007	0	0.001	0	0.02
LC6m	2	0.126	0.425	0.445	0	0	0	0.002	0	0	0.002	3.46945e-18
LC6m	3	0.445	0.326	0.229	0	0	0	0	0	0	0	-8.32667e-17
LC6m	4	0.175	0.363	0.46	0	0	0	0	0	0	0.001	0.001
LC6m	5	0.405	0.393	0.201	0	0	0	0	0	0	0	0.001
LR1d	1	0.157	0.694	0.057	0	0.001	0	0.003	0	0.079	0.01	-0.001
LR1d	2	0.738	0.024	0.107	0	0	0	0	0	0.128	0	0.003
LR1d	3	0.307	0.536	0.102	0.005	0.011	0.002	0.001	0.002	0.026	0.003	0.005
LR1d	4	0.693	0.247	0.017	0	0	0	0	0	0.041	0	0.002
LR3m	1	0	0.738	0.203	0.008	0.013	0	0	0.03	0	0	0.008
LR3m	2	0.001	0.79	0.121	0.001	0.001	0.009	0.001	0.072	0	0	0.004
LR3m	3	0.004	0.78	0.171	0.002	0.005	0.022	0.001	0.007	0	0	0.008
LR6m	1	0.092	0.617	0.182	0.007	0.005	0.087	0.008	0	0	0	0.002
LR6m	2	0.061	0.611	0.148	0.003	0	0.03	0	0.144	0	0	0.003
LR6m	3	0.004	0.805	0.165	0.011	0.003	0	0	0.004	0	0.001	0.007
LR6m	4	0.062	0.502	0.372	0.013	0.008	0.027	0.012	0.002	0	0	0.002
LR6m	5	0.007	0.711	0.206	0.008	0.005	0.001	0.001	0.04	0	0	0.021
NBC	1	0.003	0.306	0.599	0.022	0.039	0.024	0.002	0	0	0.001	0.004
NBC	2	0.002	0.538	0.372	0.026	0.032	0.006	0.001	0	0	0.018	0.005
NBC	3	0.01	0.68	0.173	0.049	0.001	0.066	0	0	0	0.013	0.008
NBC	4	0.002	0.743	0.184	0.046	0.009	0.002	0	0	0	0	0.014
NBR	1	0.94	0.024	0.03	0.002	0.001	0	0.001	0	0	0	0.002
NBR	2	0.515	0.074	0.368	0.005	0.01	0.003	0.02	0	0.001	0.002	0.002
NBR	3	0.438	0.329	0.165	0	0	0	0.002	0	0	0	0.066
NBR	4	0.545	0.046	0.182	0	0.004	0.001	0.009	0	0	0	0.213
UCB	1	0.379	0.299	0.236	0.005	0.006	0.003	0.005	0.004	0	0	0.063
UCB	2	0.677	0.13	0.142	0.002	0.002	0.001	0.003	0.002	0	0	0.041
UCB	3	0.653	0.174	0.114	0.003	0.003	0.005	0.008	0.007	0.006	0.002	0.025
UCB	4	0.19	0.552	0.188	0.003	0.007	0.012	0.001	0.005	0	0	0.042
UCB	5	0.735	0.104	0.084	0.001	0.002	0.002	0.004	0	0	0	0.068
UCB	6	0.717	0.111	0.04	0.001	0.002	0.002	0.002	0	0.006	0.002	0.117
UCB	7	0.706	0.139	0.031	0	0	0	0.038	0	0	0	0.086
UCB	8	0.778	0.033	0.047	0	0	0	0.052	0	0	0	0.09
UCB	9	0.59	0.187	0.142	0	0	0	0.007	0	0	0	0.074
AF	1	0.706	0.139	0.031	0	0	0	0.038	0	0	0	0.086
AF	2	0.778	0.033	0.047	0	0	0	0.052	0	0	0	0.09
AF	3	0.59	0.187	0.142	0	0	0	0.007	0	0	0	0.074
